# Supplementary material for: Proteomics dataset of epididymal fluid, seminal plasma, and proteins loosely attached to epididymal and ejaculated sperm from Angus bulls
Source: Data Brief. 2022 Apr 15;42:108150. doi: 10.1016/j.dib.2022.108150 (PMC9058950; doi:10.1016/j.dib.2022.108150)
Supplement: Supplementary file 1 [file mmc1.xlsx]

## Sheet: Spectrum Count fluid
Identified Proteins	Accession Number	Molecular Weight	Protein Grouping Ambiguity	ejac fluid	epid fluid	fluid difference
Alpha-2-macroglobulin OS=Bos taurus GN=A2M PE=1 SV=2	A2MG_BOVIN	168 kDa		1e-06	26.109	2.6109e+07
Aldose reductase OS=Bos taurus GN=AKR1B1 PE=1 SV=1	ALDR_BOVIN	36 kDa		1e-06	20.307	20307000
Tubulin alpha-4A chain OS=Bos taurus GN=TUBA4A PE=1 SV=2	TBA4A_BOVIN	50 kDa	TRUE	1e-06	19.34	19340000
Pyruvate kinase OS=Bos taurus GN=PKM2 PE=2 SV=1	A5D984_BOVIN	58 kDa		1e-06	19.34	19340000
Cytosol aminopeptidase OS=Bos taurus GN=LAP3 PE=3 SV=1	G3N0I4_BOVIN (+2)	54 kDa		1e-06	18.373	1.8373e+07
Outer dense fiber protein 2 OS=Bos taurus GN=ODF2 PE=4 SV=2	F1MU43_BOVIN (+1)	96 kDa		1e-06	15.472	15472000
Fructose-bisphosphate aldolase OS=Bos taurus GN=ALDOA PE=2 SV=1	A6QLL8_BOVIN	39 kDa	TRUE	1e-06	15.472	15472000
Creatine kinase B-type OS=Bos taurus GN=CKB PE=2 SV=1	KCRB_BOVIN	43 kDa		1e-06	14.505	1.4505e+07
PDIA3 protein OS=Bos taurus GN=PDIA3 PE=2 SV=1	A5D7E8_BOVIN (+1)	57 kDa		1e-06	13.538	13538000
Cytosolic non-specific dipeptidase OS=Bos taurus GN=CNDP2 PE=2 SV=1	CNDP2_BOVIN	53 kDa		1e-06	13.538	13538000
Glyceraldehyde-3-phosphate dehydrogenase OS=Bos taurus GN=GAPDH PE=1 SV=4	G3P_BOVIN	36 kDa	TRUE	1e-06	11.604	11604000
Triosephosphate isomerase OS=Bos taurus GN=TPI1 PE=2 SV=3	TPIS_BOVIN	27 kDa		1e-06	10.637	1.0637e+07
Ribose-phosphate pyrophosphokinase (Fragment) OS=Bos taurus GN=PRPS2 PE=3 SV=1	G3MY14_BOVIN	24 kDa		1e-06	10.637	1.0637e+07
Purine nucleoside phosphorylase OS=Bos taurus GN=PNP PE=1 SV=3	PNPH_BOVIN	32 kDa		1e-06	10.637	1.0637e+07
T-complex protein 1 subunit beta OS=Bos taurus GN=CCT2 PE=1 SV=3	TCPB_BOVIN	57 kDa		1e-06	9.6699	9669900
Glutathione S-transferase Mu 1 OS=Bos taurus GN=GSTM1 PE=1 SV=3	GSTM1_BOVIN	26 kDa	TRUE	1e-06	9.6699	9669900
D-3-phosphoglycerate dehydrogenase OS=Bos taurus GN=PHGDH PE=2 SV=3	SERA_BOVIN	56 kDa		1e-06	9.6699	9669900
Alpha-1B-glycoprotein OS=Bos taurus GN=A1BG PE=1 SV=1	A1BG_BOVIN	54 kDa		1e-06	9.6699	9669900
Fibrinogen gamma-B chain OS=Bos taurus GN=FGG PE=4 SV=1	F1MGU7_BOVIN (+1)	50 kDa		1e-06	8.7029	8702900
TKT protein OS=Bos taurus GN=TKT PE=2 SV=1	A7Z014_BOVIN	68 kDa		1e-06	7.7359	7735900
Phosphoglycerate kinase 1 OS=Bos taurus GN=PGK1 PE=2 SV=3	PGK1_BOVIN	45 kDa		1e-06	7.7359	7735900
PDIA6 protein (Fragment) OS=Bos taurus GN=PDIA6 PE=2 SV=1	A6QNL5_BOVIN	50 kDa		1e-06	7.7359	7735900
GUSB protein OS=Bos taurus GN=GUSB PE=2 SV=1	A3KMY8_BOVIN	74 kDa		1e-06	7.7359	7735900
Fatty acid synthase OS=Bos taurus GN=FASN PE=4 SV=2	F1N647_BOVIN	274 kDa		1e-06	7.7359	7735900
Annexin A2 OS=Bos taurus GN=ANXA2 PE=1 SV=2	ANXA2_BOVIN	39 kDa		1e-06	7.7359	7735900
Transketolase-like protein 1 OS=Bos taurus GN=TKTL1 PE=2 SV=1	TKTL1_BOVIN	65 kDa		1e-06	6.7689	6.7689e+06
Peroxiredoxin-2 OS=Bos taurus GN=PRDX2 PE=2 SV=1	PRDX2_BOVIN	22 kDa		1e-06	6.7689	6.7689e+06
Clathrin heavy chain 1 OS=Bos taurus GN=CLTC PE=1 SV=1	CLH1_BOVIN	192 kDa		1e-06	6.7689	6.7689e+06
Annexin A1 OS=Bos taurus GN=ANXA1 PE=2 SV=2	ANXA1_BOVIN (+1)	39 kDa		1e-06	6.7689	6.7689e+06
A-kinase anchor protein 3 OS=Bos taurus GN=AKAP3 PE=4 SV=1	F1MJS8_BOVIN	95 kDa	TRUE	1e-06	6.7689	6.7689e+06
A-kinase anchor protein 3 OS=Bos taurus GN=AKAP3 PE=2 SV=2	AKAP3_BOVIN	95 kDa	TRUE	1e-06	6.7689	6.7689e+06
Tryptophan--tRNA ligase, cytoplasmic OS=Bos taurus GN=WARS PE=1 SV=3	SYWC_BOVIN	54 kDa		1e-06	5.8019	5801900
Transgelin OS=Bos taurus GN=TAGLN PE=1 SV=4	TAGL_BOVIN	23 kDa		1e-06	5.8019	5801900
Serpin A3-3 OS=Bos taurus GN=SERPINA3-3 PE=1 SV=2	SPA33_BOVIN (+1)	46 kDa	TRUE	1e-06	5.8019	5801900
Peroxiredoxin-1 OS=Bos taurus GN=PRDX1 PE=2 SV=1	PRDX1_BOVIN	22 kDa	TRUE	1e-06	5.8019	5801900
Outer dense fiber protein 1 OS=Bos taurus GN=ODF1 PE=3 SV=1	F1MZM5_BOVIN (+1)	29 kDa		1e-06	5.8019	5801900
Mannose-6-phosphate isomerase OS=Bos taurus GN=MPI PE=3 SV=2	F1N327_BOVIN (+1)	46 kDa		1e-06	5.8019	5801900
Heat shock cognate 71 kDa protein OS=Bos taurus GN=HSPA8 PE=1 SV=2	HSP7C_BOVIN	71 kDa	TRUE	1e-06	5.8019	5801900
Glutathione S-transferase P OS=Bos taurus GN=GSTP1 PE=1 SV=2	GSTP1_BOVIN	24 kDa		1e-06	5.8019	5801900
Fibrinogen alpha chain OS=Bos taurus GN=FGA PE=2 SV=1	A5PJE3_BOVIN (+1)	67 kDa		1e-06	5.8019	5801900
Bifunctional ATP-dependent dihydroxyacetone kinase/FAD-AMP lyase (cyclizing) OS=Bos taurus GN=DAK PE=2 SV=1	A0JN77_BOVIN (+1)	59 kDa		1e-06	5.8019	5801900
Annexin A5 OS=Bos taurus GN=ANXA5 PE=1 SV=3	ANXA5_BOVIN	36 kDa		1e-06	5.8019	5801900
Ubiquitin carboxyl-terminal hydrolase isozyme L1 OS=Bos taurus GN=UCHL1 PE=1 SV=2	UCHL1_BOVIN	28 kDa		1e-06	4.835	4835000
T-complex protein 1 subunit gamma OS=Bos taurus GN=CCT3 PE=1 SV=1	TCPG_BOVIN	61 kDa		1e-06	4.835	4835000
Phosphoglycolate phosphatase OS=Bos taurus GN=PGP PE=2 SV=1	PGP_BOVIN	34 kDa		1e-06	4.835	4835000
Elongation factor 1-alpha 1 OS=Bos taurus GN=EEF1A1 PE=2 SV=1	EF1A1_BOVIN	50 kDa	TRUE	1e-06	4.835	4835000
ATP synthase subunit beta, mitochondrial OS=Bos taurus GN=ATP5B PE=1 SV=2	ATPB_BOVIN	56 kDa		1e-06	4.835	4835000
ATP synthase subunit alpha, mitochondrial OS=Bos taurus GN=ATP5A1 PE=1 SV=1	ATPA_BOVIN (+1)	60 kDa		1e-06	4.835	4835000
Apolipoprotein A-I OS=Bos taurus GN=APOA1 PE=1 SV=3	APOA1_BOVIN	30 kDa		1e-06	4.835	4835000
14-3-3 protein epsilon OS=Bos taurus GN=YWHAE PE=2 SV=1	1433E_BOVIN	29 kDa	TRUE	1e-06	4.835	4835000
Serine/threonine-protein phosphatase PP1-gamma catalytic subunit OS=Bos taurus GN=PPP1CC PE=2 SV=1	PP1G_BOVIN	37 kDa		1e-06	3.868	3868000
Protein HP-20 homolog OS=Bos taurus PE=2 SV=1	HP20_BOVIN	21 kDa		1e-06	3.868	3868000
Profilin OS=Bos taurus PE=3 SV=1	E1BHJ0_BOVIN (+1)	15 kDa		1e-06	3.868	3868000
L-lactate dehydrogenase B chain OS=Bos taurus GN=LDHB PE=2 SV=4	LDHB_BOVIN	37 kDa	TRUE	1e-06	3.868	3868000
Heat shock protein beta-1 OS=Bos taurus GN=HSPB1 PE=3 SV=2	E1BEL7_BOVIN (+1)	23 kDa		1e-06	3.868	3868000
Glycogen phosphorylase, liver form OS=Bos taurus GN=PYGL PE=2 SV=1	PYGL_BOVIN	97 kDa		1e-06	3.868	3868000
Fibrinogen beta chain OS=Bos taurus GN=FGB PE=4 SV=2	F1MAV0_BOVIN	56 kDa		1e-06	3.868	3868000
Endoplasmin OS=Bos taurus GN=HSP90B1 PE=2 SV=1	ENPL_BOVIN	92 kDa		1e-06	3.868	3868000
Carbonic anhydrase 2 OS=Bos taurus GN=CA2 PE=1 SV=3	CAH2_BOVIN	29 kDa		1e-06	3.868	3868000
Alpha-2-antiplasmin OS=Bos taurus GN=SERPINF2 PE=1 SV=2	A2AP_BOVIN	55 kDa		1e-06	3.868	3868000
WD repeat-containing protein 1 OS=Bos taurus GN=WDR1 PE=4 SV=2	F1MTP5_BOVIN (+1)	66 kDa		1e-06	2.901	2901000
V-type proton ATPase catalytic subunit A OS=Bos taurus GN=ATP6V1A PE=2 SV=2	VATA_BOVIN	68 kDa		1e-06	2.901	2901000
Voltage-dependent anion-selective channel protein 2 OS=Bos taurus GN=VDAC2 PE=2 SV=2	VDAC2_BOVIN	32 kDa		1e-06	2.901	2901000
Tubulin polymerization-promoting protein family member 2 OS=Bos taurus GN=TPPP2 PE=2 SV=1	TPPP2_BOVIN	19 kDa		1e-06	2.901	2901000
T-complex protein 1 subunit theta OS=Bos taurus GN=CCT8 PE=1 SV=3	TCPQ_BOVIN	60 kDa		1e-06	2.901	2901000
Ribonuclease-like protein 10 OS=Bos taurus GN=RNASE10 PE=3 SV=2	F1MSQ3_BOVIN	23 kDa		1e-06	2.901	2901000
Proteasome activator complex subunit 2 (Fragment) OS=Bos taurus GN=PSME2 PE=4 SV=1	F1MU19_BOVIN (+1)	28 kDa		1e-06	2.901	2901000
Peroxiredoxin-4 OS=Bos taurus GN=PRDX4 PE=2 SV=1	PRDX4_BOVIN	31 kDa	TRUE	1e-06	2.901	2901000
Nucleoside diphosphate kinase B OS=Bos taurus GN=NME2 PE=1 SV=1	NDKB_BOVIN	17 kDa	TRUE	1e-06	2.901	2901000
Keratin, type I cytoskeletal 19 OS=Bos taurus GN=KRT19 PE=2 SV=1	K1C19_BOVIN	44 kDa	TRUE	1e-06	2.901	2901000
Isocitrate dehydrogenase [NADP] cytoplasmic OS=Bos taurus GN=IDH1 PE=2 SV=1	IDHC_BOVIN	47 kDa		1e-06	2.901	2901000
Isoaspartyl peptidase/L-asparaginase OS=Bos taurus GN=ASRGL1 PE=2 SV=1	ASGL1_BOVIN	32 kDa		1e-06	2.901	2901000
Inositol-3-phosphate synthase 1 OS=Bos taurus GN=ISYNA1 PE=2 SV=1	INO1_BOVIN	61 kDa		1e-06	2.901	2901000
Histone H2A OS=Bos taurus GN=HIST3H2A PE=2 SV=1	A4IFU5_BOVIN (+7)	14 kDa		1e-06	2.901	2901000
Heat shock 70 kDa protein 1B OS=Bos taurus GN=HSPA1B PE=2 SV=1	HS71B_BOVIN	70 kDa	TRUE	1e-06	2.901	2901000
Haloacid dehalogenase-like hydrolase domain-containing protein 2 OS=Bos taurus GN=HDHD2 PE=2 SV=1	HDHD2_BOVIN	29 kDa		1e-06	2.901	2901000
Fructose-bisphosphate aldolase OS=Bos taurus GN=ALDOC PE=2 SV=2	Q3ZBY4_BOVIN	39 kDa	TRUE	1e-06	2.901	2901000
Bifunctional purine biosynthesis protein PURH OS=Bos taurus GN=ATIC PE=2 SV=1	PUR9_BOVIN	64 kDa		1e-06	2.901	2901000
Beta-2-glycoprotein 1 OS=Bos taurus GN=APOH PE=1 SV=4	APOH_BOVIN	38 kDa		1e-06	2.901	2901000
Alcohol dehydrogenase [NADP(+)] OS=Bos taurus GN=AKR1A1 PE=2 SV=1	AK1A1_BOVIN	37 kDa		1e-06	2.901	2901000
Adenylyl cyclase-associated protein OS=Bos taurus GN=CAP1 PE=2 SV=1	A6QLB7_BOVIN	51 kDa	TRUE	1e-06	2.901	2901000
Adenylyl cyclase-associated protein 1 OS=Bos taurus GN=CAP1 PE=2 SV=3	CAP1_BOVIN	51 kDa	TRUE	1e-06	2.901	2901000
V-type proton ATPase subunit H OS=Bos taurus GN=ATP6V1H PE=4 SV=1	F1MZL6_BOVIN (+3)	54 kDa		1e-06	1.934	1934000
UTP--glucose-1-phosphate uridylyltransferase OS=Bos taurus GN=UGP2 PE=1 SV=2	UGPA_BOVIN	57 kDa		1e-06	1.934	1934000
Transaldolase OS=Bos taurus GN=TALDO1 PE=3 SV=1	G5E5C8_BOVIN (+1)	38 kDa		1e-06	1.934	1934000
Succinyl-CoA:3-ketoacid-coenzyme A transferase OS=Bos taurus GN=OXCT1 PE=2 SV=1	Q24JZ7_BOVIN	56 kDa		1e-06	1.934	1934000
SERPIND1 protein OS=Bos taurus GN=SERPIND1 PE=2 SV=1	A6QPP2_BOVIN	55 kDa		1e-06	1.934	1934000
Serine peptidase inhibitor-like, with Kunitz and WAP domains 1 (Eppin) OS=Bos taurus GN=SPINLW1 PE=2 SV=1	Q32KP8_BOVIN	15 kDa		1e-06	1.934	1934000
Rho GDP-dissociation inhibitor 1 OS=Bos taurus GN=ARHGDIA PE=1 SV=3	GDIR1_BOVIN (+1)	23 kDa		1e-06	1.934	1934000
Retinal dehydrogenase 1 OS=Bos taurus GN=ALDH1A1 PE=2 SV=3	AL1A1_BOVIN	55 kDa		1e-06	1.934	1934000
Prothrombin OS=Bos taurus GN=F2 PE=1 SV=2	THRB_BOVIN	71 kDa		1e-06	1.934	1934000
Protein FAM115C OS=Bos taurus GN=FAM115C PE=2 SV=1	F115C_BOVIN (+1)	100 kDa		1e-06	1.934	1934000
Proteasome subunit beta type-3 OS=Bos taurus GN=PSMB3 PE=1 SV=3	PSB3_BOVIN	23 kDa		1e-06	1.934	1934000
Plastin-3 OS=Bos taurus GN=PLS3 PE=2 SV=1	PLST_BOVIN	71 kDa	TRUE	1e-06	1.934	1934000
Pigment epithelium-derived factor OS=Bos taurus GN=SERPINF1 PE=1 SV=1	PEDF_BOVIN	46 kDa		1e-06	1.934	1934000
Phosphoribosyl pyrophosphate synthase-associated protein 1 OS=Bos taurus GN=PRPSAP1 PE=2 SV=1	KPRA_BOVIN	39 kDa		1e-06	1.934	1934000
PACRG protein OS=Bos taurus GN=PACRG PE=2 SV=1	A5PK71_BOVIN	29 kDa		1e-06	1.934	1934000
Malate dehydrogenase, cytoplasmic OS=Bos taurus GN=MDH1 PE=2 SV=3	MDHC_BOVIN	36 kDa		1e-06	1.934	1934000
Ly6/PLAUR domain-containing protein 4 OS=Bos taurus GN=LYPD4 PE=2 SV=1	LYPD4_BOVIN	27 kDa		1e-06	1.934	1934000
Leukocyte elastase inhibitor OS=Bos taurus GN=SERPINB1 PE=2 SV=2	ILEU_BOVIN	42 kDa	TRUE	1e-06	1.934	1934000
Lactadherin OS=Bos taurus GN=MFGE8 PE=4 SV=1	F1MXX6_BOVIN (+1)	48 kDa		1e-06	1.934	1934000
Kininogen-1 light chain OS=Bos taurus GN=KNG1 PE=4 SV=2	F1MNV5_BOVIN (+2)	48 kDa		1e-06	1.934	1934000
Isoform Short of 14-3-3 protein beta/alpha OS=Bos taurus GN=YWHAB	sp|P68250-2|1433B_BOVIN (+1)	28 kDa	TRUE	1e-06	1.934	1934000
Inter-alpha-trypsin inhibitor heavy chain H4 OS=Bos taurus GN=ITIH4 PE=4 SV=2	F1MMD7_BOVIN (+1)	102 kDa		1e-06	1.934	1934000
Histidine-rich glycoprotein (Fragments) OS=Bos taurus GN=HRG PE=1 SV=1	HRG_BOVIN	44 kDa		1e-06	1.934	1934000
Glutathione S-transferase Mu 1 OS=Bos taurus GN=GSTM4 PE=2 SV=1	A1A4L7_BOVIN	26 kDa	TRUE	1e-06	1.934	1934000
Glucose-6-phosphate 1-dehydrogenase OS=Bos taurus GN=G6PD PE=3 SV=1	F1MMK2_BOVIN	59 kDa		1e-06	1.934	1934000
Galectin-1 OS=Bos taurus GN=LGALS1 PE=1 SV=2	LEG1_BOVIN	15 kDa		1e-06	1.934	1934000
Elongation factor 2 OS=Bos taurus GN=EEF2 PE=2 SV=3	EF2_BOVIN	95 kDa		1e-06	1.934	1934000
Elongation factor 1-alpha OS=Bos taurus PE=3 SV=1	E1B7J1_BOVIN	50 kDa	TRUE	1e-06	1.934	1934000
Ectonucleotide pyrophosphatase/phosphodiesterase family member 3 OS=Bos taurus GN=ENPP3 PE=1 SV=2	ENPP3_BOVIN (+1)	100 kDa		1e-06	1.934	1934000
Dynein light chain 1, cytoplasmic OS=Bos taurus GN=DYNLL1 PE=1 SV=1	DYL1_BOVIN (+4)	10 kDa		1e-06	1.934	1934000
Dihydropteridine reductase OS=Bos taurus GN=QDPR PE=2 SV=1	DHPR_BOVIN	26 kDa		1e-06	1.934	1934000
Cysteine and glycine-rich protein 1 OS=Bos taurus GN=CSRP1 PE=2 SV=3	CSRP1_BOVIN	21 kDa		1e-06	1.934	1934000
Complement component C9 OS=Bos taurus GN=C9 PE=2 SV=1	CO9_BOVIN	62 kDa		1e-06	1.934	1934000
Cofilin-1 OS=Bos taurus GN=CFL1 PE=2 SV=3	COF1_BOVIN	19 kDa		1e-06	1.934	1934000
Cathepsin F OS=Bos taurus GN=CTSF PE=2 SV=1	Q0VCU3_BOVIN	51 kDa		1e-06	1.934	1934000
cAMP-dependent protein kinase catalytic subunit alpha OS=Bos taurus GN=PRKACA PE=1 SV=3	KAPCA_BOVIN	41 kDa		1e-06	1.934	1934000
CALR protein OS=Bos taurus GN=CALR PE=2 SV=1	A5D7J6_BOVIN (+1)	48 kDa		1e-06	1.934	1934000
C11H9ORF9 protein OS=Bos taurus GN=C11H9ORF9 PE=2 SV=1	A6H758_BOVIN	25 kDa		1e-06	1.934	1934000
BLVRA protein OS=Bos taurus GN=BLVRA PE=2 SV=1	A5D7K0_BOVIN	34 kDa		1e-06	1.934	1934000
Alpha-2-HS-glycoprotein OS=Bos taurus GN=AHSG PE=1 SV=2	FETUA_BOVIN	38 kDa		1e-06	1.934	1934000
Aconitate hydratase, mitochondrial OS=Bos taurus GN=ACO2 PE=1 SV=4	ACON_BOVIN	85 kDa		1e-06	1.934	1934000
60 kDa heat shock protein, mitochondrial OS=Bos taurus GN=HSPD1 PE=1 SV=2	CH60_BOVIN (+1)	61 kDa		1e-06	1.934	1934000
14-3-3 protein theta OS=Bos taurus GN=YWHAQ PE=2 SV=1	1433T_BOVIN	28 kDa	TRUE	1e-06	1.934	1934000
14-3-3 protein gamma OS=Bos taurus GN=YWHAG PE=1 SV=2	1433G_BOVIN (+1)	28 kDa	TRUE	1e-06	1.934	1934000
V-type proton ATPase subunit B, brain isoform OS=Bos taurus GN=ATP6V1B2 PE=1 SV=3	VATB2_BOVIN	57 kDa		1e-06	0.96699	966990
Vimentin OS=Bos taurus GN=VIM PE=1 SV=3	VIME_BOVIN	54 kDa		1e-06	0.96699	966990
Very long-chain specific acyl-CoA dehydrogenase, mitochondrial OS=Bos taurus GN=ACADVL PE=2 SV=3	ACADV_BOVIN	71 kDa		1e-06	0.96699	966990
VDAC5P protein OS=Bos taurus GN=VDAC5P PE=2 SV=1	A6H783_BOVIN (+1)	31 kDa		1e-06	0.96699	966990
Trifunctional enzyme subunit beta, mitochondrial OS=Bos taurus GN=HADHB PE=2 SV=1	ECHB_BOVIN	51 kDa		1e-06	0.96699	966990
Tissue alpha-L-fucosidase OS=Bos taurus GN=FUCA1 PE=2 SV=1	FUCO_BOVIN	54 kDa		1e-06	0.96699	966990
Thioredoxin (Fragment) OS=Bos taurus GN=TXN PE=4 SV=1	G8JKZ8_BOVIN (+1)	11 kDa		1e-06	0.96699	966990
TEX101 protein OS=Bos taurus GN=TEX101 PE=2 SV=1	A6QPE3_BOVIN	27 kDa		1e-06	0.96699	966990
Tektin-5 OS=Bos taurus GN=TEKT5 PE=4 SV=2	F1MGH5_BOVIN (+1)	57 kDa		1e-06	0.96699	966990
Sulfotransferase 1A1 OS=Bos taurus GN=SULT1A1 PE=4 SV=1	E1B9K8_BOVIN (+1)	34 kDa		1e-06	0.96699	966990
SHBG protein OS=Bos taurus GN=SHBG PE=2 SV=1	A5PKC2_BOVIN	43 kDa		1e-06	0.96699	966990
S-formylglutathione hydrolase OS=Bos taurus GN=ESD PE=2 SV=1	ESTD_BOVIN	32 kDa		1e-06	0.96699	966990
Serpin B6 OS=Bos taurus GN=SERPINB6 PE=3 SV=2	F1N2A2_BOVIN	42 kDa	TRUE	1e-06	0.96699	966990
Serpin B6 OS=Bos taurus GN=SERPINB6 PE=2 SV=1	SPB6_BOVIN	43 kDa	TRUE	1e-06	0.96699	966990
Serine/threonine-protein phosphatase 2A activator OS=Bos taurus GN=PPP2R4 PE=2 SV=1	PTPA_BOVIN	37 kDa		1e-06	0.96699	966990
Serine racemase OS=Bos taurus GN=SRR PE=2 SV=1	SRR_BOVIN	36 kDa		1e-06	0.96699	966990
Selenium-binding protein 1 OS=Bos taurus GN=SELENBP1 PE=1 SV=1	SBP1_BOVIN	53 kDa		1e-06	0.96699	966990
Putative phospholipase B-like 2 OS=Bos taurus GN=PLBD2 PE=4 SV=2	F1MIH9_BOVIN (+1)	66 kDa		1e-06	0.96699	966990
PSMD1 protein OS=Bos taurus GN=PSMD1 PE=2 SV=1	A7MBA2_BOVIN	106 kDa		1e-06	0.96699	966990
Protein phosphatase 1 regulatory subunit 7 OS=Bos taurus GN=PPP1R7 PE=1 SV=1	PP1R7_BOVIN	41 kDa		1e-06	0.96699	966990
Protein HP-25 homolog 2 OS=Bos taurus PE=2 SV=1	HP252_BOVIN	23 kDa		1e-06	0.96699	966990
Protein HP-25 homolog 1 OS=Bos taurus PE=1 SV=1	HP251_BOVIN	23 kDa		1e-06	0.96699	966990
Proteasome subunit beta type-2 OS=Bos taurus GN=PSMB2 PE=1 SV=1	PSB2_BOVIN	23 kDa		1e-06	0.96699	966990
Proteasome subunit alpha type-5 OS=Bos taurus GN=PSMA5 PE=1 SV=1	PSA5_BOVIN	26 kDa		1e-06	0.96699	966990
Proteasome subunit alpha type-4 OS=Bos taurus GN=PSMA4 PE=1 SV=1	PSA4_BOVIN	29 kDa		1e-06	0.96699	966990
Proteasome subunit alpha type OS=Bos taurus GN=PSMA8 PE=3 SV=2	E1BD83_BOVIN (+1)	29 kDa		1e-06	0.96699	966990
Prostaglandin reductase 1 OS=Bos taurus GN=PTGR1 PE=4 SV=1	F1N2W0_BOVIN (+1)	36 kDa		1e-06	0.96699	966990
Profilin-2 OS=Bos taurus GN=PFN2 PE=1 SV=2	PROF2_BOVIN	15 kDa		1e-06	0.96699	966990
Platelet-activating factor acetylhydrolase IB subunit gamma OS=Bos taurus GN=PAFAH1B3 PE=1 SV=1	PA1B3_BOVIN	26 kDa		1e-06	0.96699	966990
Plasminogen OS=Bos taurus GN=PLG PE=1 SV=2	PLMN_BOVIN	91 kDa		1e-06	0.96699	966990
Phosphoserine aminotransferase OS=Bos taurus GN=PSAT1 PE=2 SV=1	A6QR28_BOVIN	41 kDa		1e-06	0.96699	966990
Phosphoglucomutase-1 OS=Bos taurus GN=PGM1 PE=2 SV=1	PGM1_BOVIN	62 kDa		1e-06	0.96699	966990
PGM2 protein (Fragment) OS=Bos taurus GN=PGM2 PE=2 SV=1	A6QQ11_BOVIN	70 kDa		1e-06	0.96699	966990
Peroxiredoxin-6 OS=Bos taurus GN=PRDX6 PE=1 SV=3	PRDX6_BOVIN	25 kDa		1e-06	0.96699	966990
Peptidyl-prolyl cis-trans isomerase A OS=Bos taurus GN=PPIA PE=1 SV=2	PPIA_BOVIN	18 kDa		1e-06	0.96699	966990
OTU domain, ubiquitin aldehyde binding 1 OS=Bos taurus GN=OTUB1 PE=2 SV=1	Q3T0Y1_BOVIN	31 kDa		1e-06	0.96699	966990
Ornithine aminotransferase, mitochondrial OS=Bos taurus GN=OAT PE=3 SV=1	F1MYG0_BOVIN (+1)	48 kDa		1e-06	0.96699	966990
Obg-like ATPase 1 OS=Bos taurus GN=OLA1 PE=2 SV=1	OLA1_BOVIN (+1)	45 kDa		1e-06	0.96699	966990
NFS1 protein OS=Bos taurus GN=NFS1 PE=2 SV=1	A5PKG4_BOVIN	50 kDa		1e-06	0.96699	966990
N-acetylneuraminic acid synthase OS=Bos taurus GN=NANS PE=2 SV=1	Q1RMX7_BOVIN	40 kDa		1e-06	0.96699	966990
Mitochondrial carrier homolog 2 OS=Bos taurus GN=MTCH2 PE=2 SV=1	A6QR21_BOVIN (+1)	33 kDa		1e-06	0.96699	966990
Macrophage-capping protein OS=Bos taurus GN=CAPG PE=2 SV=1	CAPG_BOVIN	39 kDa		1e-06	0.96699	966990
Macrophage migration inhibitory factor OS=Bos taurus GN=MIF PE=1 SV=6	MIF_BOVIN	12 kDa		1e-06	0.96699	966990
L-xylulose reductase OS=Bos taurus GN=DCXR PE=2 SV=1	DCXR_BOVIN	26 kDa		1e-06	0.96699	966990
Leukotriene B4 receptor 1 OS=Bos taurus GN=LTB4R PE=2 SV=1	sp|Q3T181|LT4R1_BOVIN-DECOY	?		1e-06	0.96699	966990
Leucine-rich alpha-2-glycoprotein 1 OS=Bos taurus GN=LRG1 PE=2 SV=1	Q2KIF2_BOVIN	38 kDa		1e-06	0.96699	966990
Heterogeneous nuclear ribonucleoprotein K OS=Bos taurus GN=HNRNPK PE=2 SV=1	HNRPK_BOVIN	51 kDa		1e-06	0.96699	966990
Heat shock 70kD protein binding protein OS=Bos taurus GN=ST13 PE=2 SV=1	A7E3S8_BOVIN	41 kDa		1e-06	0.96699	966990
GSTM1 protein OS=Bos taurus GN=GSTM1 PE=2 SV=1	A4IFG0_BOVIN	26 kDa	TRUE	1e-06	0.96699	966990
Glutaminyl-peptide cyclotransferase OS=Bos taurus GN=QPCT PE=2 SV=1	Q0P598_BOVIN (+1)	41 kDa		1e-06	0.96699	966990
Estradiol 17-beta-dehydrogenase 12 OS=Bos taurus GN=LOC789567 PE=2 SV=1	A6H7H3_BOVIN	35 kDa		1e-06	0.96699	966990
Endoplasmic reticulum resident protein 29 OS=Bos taurus GN=ERP29 PE=1 SV=2	ERP29_BOVIN	29 kDa		1e-06	0.96699	966990
Embryo-specific fibronectin 1 transcript variant OS=Bos taurus GN=FN1 PE=2 SV=1	B8Y9S9_BOVIN (+3)	262 kDa		1e-06	0.96699	966990
EH-domain containing 2 OS=Bos taurus GN=EHD2 PE=2 SV=1	Q2KJ47_BOVIN	61 kDa		1e-06	0.96699	966990
Ectonucleotide pyrophosphatase/phosphodiesterase family member 2 OS=Bos taurus GN=ENPP2 PE=1 SV=1	ENPP2_BOVIN	102 kDa		1e-06	0.96699	966990
DNA damage-binding protein 1 OS=Bos taurus GN=DDB1 PE=2 SV=1	DDB1_BOVIN	127 kDa		1e-06	0.96699	966990
Deoxynucleotidyltransferase terminal-interacting protein 1 OS=Bos taurus GN=DNTTIP1 PE=2 SV=1	TDIF1_BOVIN	37 kDa		1e-06	0.96699	966990
Cytochrome c oxidase subunit 2 OS=Bos taurus GN=MT-CO2 PE=1 SV=1	COX2_BOVIN	26 kDa		1e-06	0.96699	966990
CSTB protein OS=Bos taurus GN=CSTB PE=4 SV=1	A6QPZ0_BOVIN (+2)	12 kDa		1e-06	0.96699	966990
CKLF-like MARVEL transmembrane domain containing 2 OS=Bos taurus GN=CMTM2 PE=2 SV=1	Q32LC5_BOVIN	26 kDa		1e-06	0.96699	966990
Chloride intracellular channel protein 4 OS=Bos taurus GN=CLIC4 PE=2 SV=3	CLIC4_BOVIN	29 kDa		1e-06	0.96699	966990
Chloride intracellular channel protein 1 OS=Bos taurus GN=CLIC1 PE=2 SV=3	CLIC1_BOVIN	27 kDa		1e-06	0.96699	966990
Cell division control protein 42 homolog (Fragment) OS=Bos taurus GN=CDC42 PE=3 SV=1	F1MND1_BOVIN (+3)	21 kDa		1e-06	0.96699	966990
Canx protein OS=Bos taurus GN=canx PE=2 SV=1	A7Z066_BOVIN	68 kDa		1e-06	0.96699	966990
Calpain-1 catalytic subunit OS=Bos taurus GN=CAPN1 PE=1 SV=3	CAN1_BOVIN	82 kDa		1e-06	0.96699	966990
Calicin OS=Bos taurus GN=CCIN PE=1 SV=1	CALI_BOVIN	67 kDa		1e-06	0.96699	966990
Bis(5'-nucleosyl)-tetraphosphatase [asymmetrical] OS=Bos taurus GN=NUDT2 PE=2 SV=3	AP4A_BOVIN	17 kDa		1e-06	0.96699	966990
Beta-defensin 119 OS=Bos taurus GN=DEFB119 PE=4 SV=1	A7LM96_BOVIN	9 kDa		1e-06	0.96699	966990
Aspartate aminotransferase, cytoplasmic OS=Bos taurus GN=GOT1 PE=1 SV=3	AATC_BOVIN	46 kDa		1e-06	0.96699	966990
Antithrombin-III OS=Bos taurus GN=SERPINC1 PE=3 SV=1	F1MSZ6_BOVIN	52 kDa		1e-06	0.96699	966990
Angiotensinogen OS=Bos taurus GN=AGT PE=2 SV=1	Q3SZH5_BOVIN	45 kDa		1e-06	0.96699	966990
Alpha-actinin-1 OS=Bos taurus GN=ACTN1 PE=2 SV=1	ACTN1_BOVIN (+1)	103 kDa		1e-06	0.96699	966990
Alpha/beta hydrolase domain-containing protein 14B OS=Bos taurus GN=ABHD14B PE=2 SV=1	ABHEB_BOVIN	22 kDa		1e-06	0.96699	966990
Aldose 1-epimerase OS=Bos taurus GN=GALM PE=2 SV=1	GALM_BOVIN	38 kDa		1e-06	0.96699	966990
Aldehyde oxidase OS=Bos taurus GN=AOX1 PE=1 SV=2	ADO_BOVIN (+1)	148 kDa		1e-06	0.96699	966990
Aldehyde dehydrogenase, mitochondrial OS=Bos taurus GN=ALDH2 PE=1 SV=2	ALDH2_BOVIN	57 kDa		1e-06	0.96699	966990
ADP/ATP translocase 4 OS=Bos taurus GN=SLC25A31 PE=2 SV=1	ADT4_BOVIN (+1)	36 kDa		1e-06	0.96699	966990
Adenine phosphoribosyltransferase OS=Bos taurus GN=APRT PE=2 SV=1	APT_BOVIN	20 kDa		1e-06	0.96699	966990
Acyl-protein thioesterase 1 OS=Bos taurus GN=LYPLA1 PE=2 SV=1	LYPA1_BOVIN	25 kDa		1e-06	0.96699	966990
Acyl-CoA-binding protein OS=Bos taurus GN=DBI PE=1 SV=2	ACBP_BOVIN	10 kDa		1e-06	0.96699	966990
Actin-related protein T2 OS=Bos taurus GN=ACTRT2 PE=2 SV=1	ACTT2_BOVIN	42 kDa		1e-06	0.96699	966990
Acetyl-CoA acetyltransferase, mitochondrial OS=Bos taurus GN=ACAT1 PE=2 SV=1	THIL_BOVIN	45 kDa		1e-06	0.96699	966990
4-trimethylaminobutyraldehyde dehydrogenase OS=Bos taurus GN=ALDH9A1 PE=2 SV=1	AL9A1_BOVIN (+1)	54 kDa		1e-06	0.96699	966990
26S proteasome non-ATPase regulatory subunit 7 OS=Bos taurus GN=PSMD7 PE=2 SV=1	PSD7_BOVIN	37 kDa		1e-06	0.96699	966990
26S protease regulatory subunit 6B OS=Bos taurus GN=PSMC4 PE=3 SV=2	F1MG70_BOVIN (+1)	47 kDa		1e-06	0.96699	966990
Tubulin beta-5 chain OS=Bos taurus GN=TUBB5 PE=2 SV=1	TBB5_BOVIN	50 kDa	TRUE	1.1622	29.977	25.7933
Hemoglobin subunit beta OS=Bos taurus GN=HBB PE=1 SV=1	HBB_BOVIN	16 kDa		3.4866	43.515	12.4806
Tubulin beta-4A chain OS=Bos taurus GN=TUBB4A PE=2 SV=1	TBB4A_BOVIN	50 kDa	TRUE	2.3244	26.109	11.2326
Tubulin alpha-8 chain OS=Bos taurus GN=TUBA8 PE=2 SV=1	TBA8_BOVIN	50 kDa	TRUE	1.1622	11.604	9.98451
Tubulin beta-4B chain OS=Bos taurus GN=TUBB4B PE=2 SV=1	TBB4B_BOVIN	50 kDa	TRUE	3.4866	33.845	9.70716
Heat shock protein HSP 90-alpha OS=Bos taurus GN=HSP90AA1 PE=2 SV=3	HS90A_BOVIN	85 kDa		1.1622	10.637	9.15247
Actin, cytoplasmic 1 OS=Bos taurus GN=ACTB PE=1 SV=1	ACTB_BOVIN (+1)	42 kDa	TRUE	3.4866	28.043	8.04308
Alpha-enolase OS=Bos taurus GN=ENO1 PE=1 SV=4	ENOA_BOVIN (+1)	47 kDa		2.3244	17.406	7.48838
Hemoglobin subunit alpha OS=Bos taurus GN=HBA PE=1 SV=2	HBA_BOVIN	15 kDa		4.6488	33.845	7.28037
Protein DJ-1 OS=Bos taurus GN=PARK7 PE=2 SV=1	PARK7_BOVIN	20 kDa		1.1622	7.7359	6.65626
Hemopexin OS=Bos taurus GN=HPX PE=2 SV=1	HEMO_BOVIN	52 kDa		1.1622	7.7359	6.65626
Serotransferrin OS=Bos taurus GN=TF PE=4 SV=1	G3X6N3_BOVIN	78 kDa	TRUE	12.784	82.194	6.42944
Serotransferrin OS=Bos taurus GN=TF PE=2 SV=1	TRFE_BOVIN	78 kDa	TRUE	12.784	80.26	6.27816
T-complex protein 1 subunit delta OS=Bos taurus GN=CCT4 PE=3 SV=2	F1N0E5_BOVIN	58 kDa		1.1622	6.7689	5.82421
Phosphatidylethanolamine-binding protein 1 OS=Bos taurus GN=PEBP1 PE=1 SV=2	PEBP1_BOVIN	21 kDa		2.3244	12.571	5.40828
Fructose-1,6-bisphosphatase 1 OS=Bos taurus GN=FBP1 PE=2 SV=3	F16P1_BOVIN	37 kDa		2.3244	12.571	5.40828
Transitional endoplasmic reticulum ATPase OS=Bos taurus GN=VCP PE=3 SV=1	G3X757_BOVIN (+1)	89 kDa		3.4866	18.373	5.2696
Actin, alpha skeletal muscle OS=Bos taurus GN=ACTA1 PE=1 SV=1	ACTS_BOVIN	42 kDa	TRUE	3.4866	17.406	4.99226
Actin, alpha cardiac muscle 1 OS=Bos taurus GN=ACTC1 PE=2 SV=1	ACTC_BOVIN	42 kDa	TRUE	3.4866	17.406	4.99226
Sorbitol dehydrogenase OS=Bos taurus GN=SORD PE=2 SV=3	DHSO_BOVIN	38 kDa		1.1622	5.8019	4.99217
Keratin, type II cytoskeletal 8 OS=Bos taurus GN=KRT8 PE=2 SV=3	K2C8_BOVIN	54 kDa	TRUE	1.1622	5.8019	4.99217
Isoform Cytoplasmic+peroxisomal of Peroxiredoxin-5, mitochondrial OS=Bos taurus GN=PRDX5	sp|Q9BGI1-2|PRDX5_BOVIN (+1)	17 kDa		1.1622	5.8019	4.99217
Serpin A3-1 OS=Bos taurus GN=SERPINA3-1 PE=1 SV=3	SPA31_BOVIN	46 kDa	TRUE	2.3244	10.637	4.57623
Vitamin D-binding protein OS=Bos taurus GN=GC PE=4 SV=2	F1N5M2_BOVIN	53 kDa		3.4866	15.472	4.43756
Serpin A3-7 OS=Bos taurus GN=SERPINA3-7 PE=3 SV=1	SPA37_BOVIN	47 kDa	TRUE	1.1622	4.835	4.16021
Carboxypeptidase Q OS=Bos taurus GN=CPQ PE=2 SV=1	CBPQ_BOVIN	52 kDa		1.1622	4.835	4.16021
cAMP-dependent protein kinase type I-alpha regulatory subunit OS=Bos taurus GN=PRKAR1A PE=1 SV=2	KAP0_BOVIN	43 kDa		1.1622	4.835	4.16021
Beta-mannosidase OS=Bos taurus GN=MANBA PE=2 SV=1	A6QLB0_BOVIN (+1)	101 kDa		4.6488	19.34	4.16021
Adenylate kinase isoenzyme 1 OS=Bos taurus GN=AK1 PE=1 SV=2	KAD1_BOVIN	22 kDa		3.4866	14.505	4.16021
Serine/threonine-protein phosphatase 2A 65 kDa regulatory subunit A alpha isoform OS=Bos taurus GN=PPP2R1A PE=1 SV=1	2AAA_BOVIN (+1)	65 kDa	TRUE	1.1622	3.868	3.32817
Moesin OS=Bos taurus GN=MSN PE=2 SV=3	MOES_BOVIN	68 kDa	TRUE	1.1622	3.868	3.32817
Alpha-1-antiproteinase OS=Bos taurus GN=SERPINA1 PE=1 SV=1	A1AT_BOVIN	46 kDa		2.3244	7.7359	3.32813
Ribonuclease pancreatic OS=Bos taurus GN=RNASE1 PE=1 SV=1	RNAS1_BOVIN	16 kDa	TRUE	2.3244	6.7689	2.91211
Heat shock 70 kDa protein 1-like OS=Bos taurus GN=HSPA1L PE=3 SV=1	HS71L_BOVIN	70 kDa	TRUE	2.3244	6.7689	2.91211
Alpha-1-acid glycoprotein OS=Bos taurus GN=ORM1 PE=2 SV=1	A1AG_BOVIN (+1)	23 kDa		2.3244	6.7689	2.91211
Phosphoglycerate mutase 1 OS=Bos taurus GN=PGAM1 PE=2 SV=3	PGAM1_BOVIN	29 kDa	TRUE	3.4866	9.6699	2.77345
Serum albumin precursor (Allergen Bos d 6) (BSA) cRAP	gi|1351907	69 kDa		75.543	199.2	2.63691
Ubiquitin OS=Bos taurus GN=UBC PE=4 SV=2	E1B9K1_BOVIN (+4)	34 kDa		1.1622	2.901	2.49613
Transthyretin OS=Bos taurus GN=TTR PE=1 SV=1	TTHY_BOVIN	16 kDa		1.1622	2.901	2.49613
Sperm acrosome membrane-associated protein 1 OS=Bos taurus GN=SPACA1 PE=4 SV=1	F1MN30_BOVIN (+1)	31 kDa		1.1622	2.901	2.49613
Malate dehydrogenase OS=Bos taurus GN=MDH2 PE=3 SV=2	G1K1H1_BOVIN (+1)	30 kDa		1.1622	2.901	2.49613
Isoform Cytoplasmic of Phospholipid hydroperoxide glutathione peroxidase, mitochondrial OS=Bos taurus GN=GPX4	sp|Q9N2J2-2|GPX4_BOVIN (+1)	19 kDa		1.1622	2.901	2.49613
Gelsolin, N-terminally processed OS=Bos taurus GN=GSN PE=4 SV=1	F1MJH1_BOVIN (+1)	81 kDa		9.2976	23.208	2.49613
Aspartyl aminopeptidase OS=Bos taurus GN=DNPEP PE=1 SV=1	DNPEP_BOVIN	52 kDa		1.1622	2.901	2.49613
14-3-3 protein zeta/delta OS=Bos taurus GN=YWHAZ PE=1 SV=1	1433Z_BOVIN	28 kDa	TRUE	4.6488	11.604	2.49613
Cullin-associated NEDD8-dissociated protein 1 OS=Bos taurus GN=CAND1 PE=2 SV=1	CAND1_BOVIN	136 kDa		2.3244	5.8019	2.49609
Glyceraldehyde-3-phosphate dehydrogenase, testis-specific OS=Bos taurus GN=GAPDHS PE=2 SV=1	G3PT_BOVIN	43 kDa	TRUE	6.9732	16.439	2.35745
Glutathione peroxidase OS=Bos taurus GN=GPX5 PE=3 SV=1	G3N2N9_BOVIN	25 kDa	TRUE	9.2976	21.274	2.28812
T-complex protein 1 subunit zeta OS=Bos taurus GN=CCT6A PE=1 SV=3	TCPZ_BOVIN	58 kDa	TRUE	3.4866	7.7359	2.21875
Rab GDP dissociation inhibitor beta OS=Bos taurus GN=GDI2 PE=2 SV=3	GDIB_BOVIN	50 kDa		3.4866	7.7359	2.21875
T-complex protein 1 subunit alpha OS=Bos taurus GN=TCP1 PE=3 SV=1	G5E531_BOVIN	60 kDa		2.3244	4.835	2.08011
Superoxide dismutase [Cu-Zn] OS=Bos taurus GN=SOD1 PE=1 SV=2	SODC_BOVIN	16 kDa		2.3244	4.835	2.08011
Heat shock-related 70 kDa protein 2 OS=Bos taurus GN=HSPA2 PE=2 SV=2	HSP72_BOVIN	70 kDa	TRUE	2.3244	4.835	2.08011
Beta-galactosidase OS=Bos taurus GN=GLB1 PE=3 SV=2	F1MUF4_BOVIN	73 kDa		2.3244	4.835	2.08011
Glucose-6-phosphate isomerase OS=Bos taurus GN=GPI PE=2 SV=4	G6PI_BOVIN	63 kDa		10.46	21.274	2.03384
L-lactate dehydrogenase A chain OS=Bos taurus GN=LDHA PE=2 SV=2	LDHA_BOVIN	37 kDa	TRUE	3.4866	6.7689	1.9414
T-complex protein 1 subunit eta (Fragment) OS=Bos taurus GN=CCT7 PE=3 SV=2	F1MWR8_BOVIN (+1)	59 kDa		4.6488	8.7029	1.87207
L-lactate dehydrogenase OS=Bos taurus GN=LDHC PE=3 SV=2	E1BNS9_BOVIN	36 kDa	TRUE	5.811	10.637	1.83049
Solute carrier family 2 (Facilitated glucose transporter), member 3 OS=Bos taurus GN=SLC2A3 PE=2 SV=1	A2VDL2_BOVIN (+1)	54 kDa		2.3244	3.868	1.66409
Ropporin-1 OS=Bos taurus GN=ROPN1 PE=4 SV=1	F1N058_BOVIN	24 kDa		2.3244	3.868	1.66409
Fumarate hydratase OS=Bos taurus GN=FH PE=2 SV=1	Q148D3_BOVIN	55 kDa		1.1622	1.934	1.66409
Cytochrome c 2 OS=Bos taurus GN=CYCT PE=3 SV=3	CYC2_BOVIN	12 kDa		1.1622	1.934	1.66409
Beta-centractin OS=Bos taurus GN=ACTR1B PE=3 SV=1	F2Z4F0_BOVIN	43 kDa		1.1622	1.934	1.66409
T-complex protein 1 subunit zeta-2 OS=Bos taurus GN=CCT6B PE=2 SV=3	TCPW_BOVIN	58 kDa	TRUE	3.4866	5.8019	1.66406
78 kDa glucose-regulated protein OS=Bos taurus GN=HSPA5 PE=2 SV=1	GRP78_BOVIN	72 kDa	TRUE	3.4866	5.8019	1.66406
Angiotensin-converting enzyme (Fragment) OS=Bos taurus GN=ACE PE=4 SV=2	F1MQJ0_BOVIN	141 kDa		17.433	27.076	1.55315
Phosphatidylethanolamine-binding protein 4 OS=Bos taurus GN=PEBP4 PE=2 SV=1	Q3T010_BOVIN	25 kDa		8.1354	10.637	1.3075
GLIPR1-like protein 1 OS=Bos taurus GN=GLIPR1L1 PE=2 SV=1	GPRL1_BOVIN	27 kDa		2.3244	2.901	1.24806
Complement C3 OS=Bos taurus GN=C3 PE=1 SV=2	CO3_BOVIN	187 kDa		33.704	37.713	1.11895
T-complex protein 1 subunit zeta-2 OS=Bos taurus GN=CCT6B PE=3 SV=1	F1MP48_BOVIN	58 kDa	TRUE	4.6488	4.835	1.04005
Lactotransferrin OS=Bos taurus GN=LTF PE=1 SV=2	TRFL_BOVIN	78 kDa	TRUE	36.028	35.779	0.993089
Phosphoglycerate mutase 2 OS=Bos taurus GN=PGAM2 PE=3 SV=2	F1N2F2_BOVIN (+1)	29 kDa	TRUE	13.946	13.538	0.970744
Epididymal secretory protein E1 OS=Bos taurus GN=NPC2 PE=1 SV=1	NPC2_BOVIN	17 kDa		24.406	22.241	0.911292
Proteasome subunit alpha type-2 OS=Bos taurus GN=PSMA2 PE=1 SV=3	PSA2_BOVIN	26 kDa		2.3244	1.934	0.832043
Prostaglandin-H2 D-isomerase OS=Bos taurus GN=PTGDS PE=1 SV=1	PTGDS_BOVIN	21 kDa		2.3244	1.934	0.832043
Trypsin precursor cRAP	gi|136429	24 kDa		3.4866	2.901	0.832043
SYPL1 protein OS=Bos taurus GN=SYPL1 PE=2 SV=1	A8PVV5_BOVIN	19 kDa		1.1622	0.96699	0.832034
Cathepsin S OS=Bos taurus GN=CTSS PE=1 SV=2	CATS_BOVIN	37 kDa		1.1622	0.96699	0.832034
Ammonium transporter Rh type C OS=Bos taurus GN=RHCG PE=2 SV=2	RHCG_BOVIN	51 kDa		1.1622	0.96699	0.832034
Ezrin OS=Bos taurus GN=EZR PE=1 SV=2	EZRI_BOVIN	69 kDa	TRUE	6.9732	5.8019	0.832028
Peptidyl-prolyl cis-trans isomerase B OS=Bos taurus GN=PPIB PE=1 SV=4	PPIB_BOVIN	24 kDa		6.9732	2.901	0.416021
Sperm acrosome membrane-associated protein 3 OS=Bos taurus GN=SPACA3 PE=2 SV=1	SACA3_BOVIN	18 kDa		2.3244	0.96699	0.416017
Nucleoside diphosphate kinase A 2 OS=Bos taurus GN=NME1-2 PE=1 SV=3	NDKA2_BOVIN	17 kDa	TRUE	2.3244	0.96699	0.416017
N-acetylglucosamine-6-sulfatase OS=Bos taurus GN=GNS PE=4 SV=1	F1MXZ0_BOVIN (+1)	63 kDa		2.3244	0.96699	0.416017
Lysosomal Pro-X carboxypeptidase OS=Bos taurus GN=PRCP PE=4 SV=1	F1MAU4_BOVIN (+1)	57 kDa		2.3244	0.96699	0.416017
Galactokinase OS=Bos taurus GN=GALK1 PE=3 SV=2	G1K1R6_BOVIN (+1)	42 kDa		2.3244	0.96699	0.416017
cAMP-dependent protein kinase type II-alpha regulatory subunit OS=Bos taurus GN=PRKAR2A PE=1 SV=2	KAP2_BOVIN	45 kDa		2.3244	0.96699	0.416017
Keratin, type II cytoskeletal 2 epidermal (Cytokeratin-2e) (K2e) (CK 2e) (keratin-2) cRAP	gi|547754	66 kDa	TRUE	5.811	1.934	0.332817
Complement factor B OS=Bos taurus GN=CFB PE=1 SV=2	CFAB_BOVIN	85 kDa		23.244	6.7689	0.291211
Secretoglobin family 1D member OS=Bos taurus GN=SCGB1D PE=3 SV=2	SG1D_BOVIN	11 kDa		3.4866	0.96699	0.277345
Clusterin (Fragment) OS=Bos taurus PE=3 SV=2	F1MWI1_BOVIN	43 kDa	TRUE	3.4866	0.96699	0.277345
Arylsulfatase A OS=Bos taurus GN=ARSA PE=2 SV=1	ARSA_BOVIN	54 kDa		3.4866	0.96699	0.277345
Keratin, type II cytoskeletal 1 (Cytokeratin-1) (CK-1) (Keratin-1) (K1) (67 kDa cytokeratin) (Hair alpha protein) cRAP	gi|1346343	66 kDa	TRUE	10.46	2.901	0.277342
Clusterin OS=Bos taurus GN=CLU PE=1 SV=1	CLUS_BOVIN	51 kDa	TRUE	77.867	16.439	0.211116
Tripeptidyl-peptidase 1 OS=Bos taurus GN=TPP1 PE=4 SV=2	F1MK08_BOVIN (+1)	61 kDa		13.946	2.901	0.208017
Corneal keratan sulfate proteoglycan 25 core protein OS=Bos taurus GN=OGN PE=2 SV=1	A5D9E8_BOVIN (+2)	34 kDa		4.6488	0.96699	0.208009
Galectin-3-binding protein OS=Bos taurus GN=LGALS3BP PE=1 SV=1	LG3BP_BOVIN	62 kDa		17.433	2.901	0.166409
Keratin, type I cytoskeletal 9 (Cytokeratin-9) (CK-9) (Keratin-9) (K9) cRAP	gi|81175178	62 kDa		5.811	0.96699	0.166407
Ribonuclease 4 OS=Bos taurus GN=RNASE4 PE=2 SV=1	Q58DP6_BOVIN	17 kDa		13.946	0.96699	0.0693382
Seminal ribonuclease OS=Bos taurus GN=SRN PE=1 SV=2	RNS_BOVIN	16 kDa	TRUE	40.677	1.934	0.0475453
Spermadhesin-1 OS=Bos taurus GN=SPADH1 PE=1 SV=1	SPAD1_BOVIN	15 kDa		173.17	4.835	0.0279205
Plasma serine protease inhibitor OS=Bos taurus GN=SERPINA5 PE=1 SV=1	IPSP_BOVIN	45 kDa		39.515	0.96699	0.0244715
Seminal plasma protein PDC-109 OS=Bos taurus PE=1 SV=2	SFP1_BOVIN	15 kDa	TRUE	147.6	1.934	0.013103
Synaptogyrin-4 OS=Bos taurus GN=SYNGR4 PE=4 SV=1	F1N0T8_BOVIN (+1)	25 kDa		1.1622	1e-06	8.60437e-07
Signal recognition particle receptor subunit alpha OS=Bos taurus GN=SRPR PE=4 SV=1	F1MNJ2_BOVIN (+1)	66 kDa		1.1622	1e-06	8.60437e-07
Protein-tyrosine sulfotransferase 2 OS=Bos taurus GN=TPST2 PE=4 SV=2	F1MKG9_BOVIN (+1)	42 kDa		1.1622	1e-06	8.60437e-07
Protein S100-A9 OS=Bos taurus GN=S100A9 PE=4 SV=2	E1BLI9_BOVIN (+2)	16 kDa		1.1622	1e-06	8.60437e-07
Proteasome subunit beta type-6 OS=Bos taurus GN=PSMB6 PE=1 SV=1	PSB6_BOVIN	26 kDa		1.1622	1e-06	8.60437e-07
Proteasome subunit beta type OS=Bos taurus GN=PSMB1 PE=3 SV=1	G5E589_BOVIN (+1)	26 kDa		1.1622	1e-06	8.60437e-07
Procollagen-lysine,2-oxoglutarate 5-dioxygenase 1 OS=Bos taurus GN=PLOD1 PE=2 SV=2	PLOD1_BOVIN	83 kDa	TRUE	1.1622	1e-06	8.60437e-07
Palmitoyl-protein thioesterase 1 OS=Bos taurus GN=PPT1 PE=4 SV=2	F1MSA1_BOVIN (+1)	34 kDa		1.1622	1e-06	8.60437e-07
Olfactomedin-like protein 3 OS=Bos taurus GN=OLFML3 PE=2 SV=1	OLFL3_BOVIN	46 kDa		1.1622	1e-06	8.60437e-07
Lysosomal protective protein OS=Bos taurus GN=CTSA PE=2 SV=1	PPGB_BOVIN	54 kDa		1.1622	1e-06	8.60437e-07
Lysosomal alpha-glucosidase OS=Bos taurus GN=GAA PE=2 SV=1	LYAG_BOVIN	105 kDa		1.1622	1e-06	8.60437e-07
Heparanase OS=Bos taurus GN=HPSE PE=4 SV=2	F1N1G1_BOVIN (+1)	61 kDa		1.1622	1e-06	8.60437e-07
Heat shock 70 kDa protein 13 OS=Bos taurus GN=HSPA13 PE=2 SV=1	HSP13_BOVIN	52 kDa		1.1622	1e-06	8.60437e-07
Glucosylceramidase OS=Bos taurus GN=GBA PE=4 SV=1	F1N1D5_BOVIN (+1)	60 kDa		1.1622	1e-06	8.60437e-07
Folate receptor alpha OS=Bos taurus GN=FOLR1 PE=4 SV=1	E1BJL8_BOVIN (+2)	30 kDa		1.1622	1e-06	8.60437e-07
EH domain-containing protein 1 OS=Bos taurus GN=EHD1 PE=2 SV=1	EHD1_BOVIN	61 kDa		1.1622	1e-06	8.60437e-07
Dystroglycan OS=Bos taurus GN=DAG1 PE=4 SV=1	F1N7D7_BOVIN	97 kDa		1.1622	1e-06	8.60437e-07
Desmocollin-2 OS=Bos taurus GN=DSC2 PE=3 SV=2	F1MZF2_BOVIN (+2)	101 kDa		1.1622	1e-06	8.60437e-07
Coagulation factor V heavy chain OS=Bos taurus GN=F5 PE=4 SV=2	F1N0I3_BOVIN (+1)	222 kDa		1.1622	1e-06	8.60437e-07
Cathelicidin-1 OS=Bos taurus GN=CATHL1 PE=1 SV=2	CTHL1_BOVIN	18 kDa		1.1622	1e-06	8.60437e-07
Arylsulfatase K OS=Bos taurus GN=ARSK PE=2 SV=1	ARSK_BOVIN	61 kDa		1.1622	1e-06	8.60437e-07
V-type proton ATPase subunit S1 OS=Bos taurus GN=ATP6AP1 PE=1 SV=1	VAS1_BOVIN	52 kDa		2.3244	1e-06	4.30219e-07
UDP-Gal:betaGlcNAc beta 1,4-galactosyltransferase, polypeptide 4 OS=Bos taurus GN=B4GALT4 PE=2 SV=1	Q32LF7_BOVIN	39 kDa		2.3244	1e-06	4.30219e-07
Sperm equatorial segment protein 1 OS=Bos taurus GN=SPESP1 PE=2 SV=1	SPESP_BOVIN	41 kDa		2.3244	1e-06	4.30219e-07
Serine protease HTRA1 OS=Bos taurus GN=HTRA1 PE=2 SV=1	HTRA1_BOVIN	52 kDa		2.3244	1e-06	4.30219e-07
SCGB2A2 protein OS=Bos taurus GN=SCGB2A2 PE=4 SV=1	A6QPK0_BOVIN	10 kDa		2.3244	1e-06	4.30219e-07
Protein S100-A8 OS=Bos taurus GN=S100A8 PE=1 SV=2	S10A8_BOVIN	10 kDa		2.3244	1e-06	4.30219e-07
Protein S100-A12 (Fragment) OS=Bos taurus GN=S100A12 PE=4 SV=1	G3N2H5_BOVIN (+1)	11 kDa		2.3244	1e-06	4.30219e-07
Nucleobindin 2 OS=Bos taurus GN=NUCB2 PE=2 SV=1	Q0IIH5_BOVIN	49 kDa		2.3244	1e-06	4.30219e-07
NAGLU protein OS=Bos taurus GN=NAGLU PE=2 SV=1	A6QM01_BOVIN	74 kDa		2.3244	1e-06	4.30219e-07
Legumain OS=Bos taurus GN=LGMN PE=1 SV=1	LGMN_BOVIN	49 kDa		2.3244	1e-06	4.30219e-07
CD9 antigen OS=Bos taurus GN=CD9 PE=2 SV=2	CD9_BOVIN (+1)	25 kDa		2.3244	1e-06	4.30219e-07
Acrosin inhibitor 1 OS=Bos taurus PE=1 SV=1	IAC1_BOVIN	7 kDa		2.3244	1e-06	4.30219e-07
MBTPS1 protein OS=Bos taurus GN=MBTPS1 PE=2 SV=1	Q08E55_BOVIN	117 kDa		3.4866	1e-06	2.86812e-07
Glutamyl aminopeptidase OS=Bos taurus GN=ENPEP PE=2 SV=1	AMPE_BOVIN (+1)	110 kDa		3.4866	1e-06	2.86812e-07
Renin receptor (Fragment) OS=Bos taurus GN=ATP6AP2 PE=4 SV=1	G8JKY4_BOVIN (+1)	39 kDa		4.6488	1e-06	2.15109e-07
Protein CutA OS=Bos taurus GN=CUTA PE=4 SV=1	F1MTI7_BOVIN (+1)	16 kDa		4.6488	1e-06	2.15109e-07
Placenta-expressed transcript 1 protein OS=Bos taurus GN=PLET1 PE=2 SV=2	PLET1_BOVIN	27 kDa		4.6488	1e-06	2.15109e-07
Complement C2 OS=Bos taurus GN=C2 PE=2 SV=1	CO2_BOVIN (+2)	83 kDa		4.6488	1e-06	2.15109e-07
C1QTNF5 protein OS=Bos taurus GN=C1QTNF5 PE=2 SV=1	A5PJL8_BOVIN	25 kDa		4.6488	1e-06	2.15109e-07
Serine protease inhibitor Kazal-type 6 OS=Bos taurus GN=SPINK6 PE=1 SV=3	ISK6_BOVIN	9 kDa		5.811	1e-06	1.72087e-07
Dipeptidyl peptidase 4 OS=Bos taurus GN=DPP4 PE=1 SV=3	DPP4_BOVIN	88 kDa		5.811	1e-06	1.72087e-07
Polymeric immunoglobulin receptor OS=Bos taurus GN=PIGR PE=2 SV=1	sp|P81265|PIGR_BOVIN	82 kDa	TRUE	6.9732	1e-06	1.43406e-07
ANG2 protein OS=Bos taurus GN=ANG2 PE=2 SV=1	A6H6X2_BOVIN (+1)	17 kDa		6.9732	1e-06	1.43406e-07
45 kDa calcium-binding protein OS=Bos taurus GN=SDF4 PE=2 SV=1	CAB45_BOVIN	41 kDa		6.9732	1e-06	1.43406e-07
Transcobalamin-2 OS=Bos taurus GN=TCN2 PE=1 SV=1	TCO2_BOVIN	48 kDa		9.2976	1e-06	1.07555e-07
Keratin, type I cytoskeletal 10 (Cytokeratin-10) (CK-10) (Keratin-10) (K10) cRAP	gi|147744568	60 kDa	TRUE	9.2976	1e-06	1.07555e-07
Glutathione peroxidase OS=Bos taurus GN=Bt.99682 PE=3 SV=1	G3X8D7_BOVIN (+1)	25 kDa	TRUE	9.2976	1e-06	1.07555e-07
Cystatin-C OS=Bos taurus GN=CST3 PE=1 SV=2	CYTC_BOVIN	16 kDa		9.2976	1e-06	1.07555e-07
C-C motif chemokine 2 OS=Bos taurus GN=CCL2 PE=3 SV=1	CCL2_BOVIN	11 kDa		9.2976	1e-06	1.07555e-07
Cathepsin D OS=Bos taurus GN=CTSD PE=1 SV=2	CATD_BOVIN (+1)	42 kDa		9.2976	1e-06	1.07555e-07
Cathepsin B OS=Bos taurus GN=CTSB PE=1 SV=5	CATB_BOVIN	37 kDa		10.46	1e-06	9.56023e-08
Cadherin-1 OS=Bos taurus GN=CDH1 PE=2 SV=1	CADH1_BOVIN (+1)	98 kDa		10.46	1e-06	9.56023e-08
Beta-2-microglobulin OS=Bos taurus GN=B2M PE=1 SV=2	B2MG_BOVIN	14 kDa		11.622	1e-06	8.60437e-08
Cathepsin L1 OS=Bos taurus GN=CTSL1 PE=1 SV=3	CATL1_BOVIN (+1)	37 kDa		12.784	1e-06	7.82228e-08
Glutathione peroxidase (Fragment) OS=Bos taurus GN=GPX6 PE=3 SV=2	F1MCF5_BOVIN	16 kDa	TRUE	13.946	1e-06	7.17051e-08
BPI fold-containing family B member 1 OS=Bos taurus GN=BPIFB1 PE=2 SV=1	BPIB1_BOVIN (+1)	52 kDa		13.946	1e-06	7.17051e-08
Angiogenin-1 OS=Bos taurus GN=ANG1 PE=1 SV=4	ANG1_BOVIN (+1)	17 kDa		13.946	1e-06	7.17051e-08
5'-nucleotidase OS=Bos taurus GN=NT5E PE=1 SV=2	5NTD_BOVIN	63 kDa		16.271	1e-06	6.1459e-08
Proactivator polypeptide OS=Bos taurus GN=PSAP PE=4 SV=2	F1MXP8_BOVIN (+1)	58 kDa		17.433	1e-06	5.73625e-08
Ephrin-A1 OS=Bos taurus GN=EFNA1 PE=2 SV=1	EFNA1_BOVIN	24 kDa		17.433	1e-06	5.73625e-08
Beta-nerve growth factor OS=Bos taurus GN=NGF PE=2 SV=3	NGF_BOVIN	27 kDa		17.433	1e-06	5.73625e-08
Nucleobindin-1 OS=Bos taurus GN=NUCB1 PE=2 SV=1	NUCB1_BOVIN	55 kDa		19.757	1e-06	5.0615e-08
C-type natriuretic peptide OS=Bos taurus GN=NPPC PE=2 SV=1	ANFC_BOVIN	13 kDa		19.757	1e-06	5.0615e-08
Deoxyribonuclease (Fragment) OS=Bos taurus GN=LOC784519 PE=3 SV=2	F1MGQ1_BOVIN	35 kDa		22.082	1e-06	4.52858e-08
Osteopontin OS=Bos taurus GN=SPP1 PE=4 SV=1	F1MI46_BOVIN (+1)	31 kDa		23.244	1e-06	4.30219e-08
MSLN protein OS=Bos taurus GN=MSLN PE=2 SV=1	A6QP39_BOVIN	44 kDa		24.406	1e-06	4.09735e-08
Tissue factor pathway inhibitor 2 OS=Bos taurus GN=TFPI2 PE=2 SV=1	TFPI2_BOVIN	27 kDa		26.731	1e-06	3.74097e-08
Platelet-activating factor acetylhydrolase OS=Bos taurus GN=PLA2G7 PE=2 SV=1	PAFA_BOVIN (+1)	50 kDa		40.677	1e-06	2.45839e-08
Seminal plasma protein A3 OS=Bos taurus PE=1 SV=2	SFP3_BOVIN	16 kDa		44.164	1e-06	2.26429e-08
Spermadhesin Z13 OS=Bos taurus PE=1 SV=1	Z13_BOVIN	13 kDa	TRUE	68.57	1e-06	1.45836e-08
Seminal plasma protein BSP-30 kDa OS=Bos taurus PE=1 SV=2	SFP4_BOVIN	21 kDa	TRUE	72.056	1e-06	1.38781e-08
Spermadhesin 2 OS=Bos taurus GN=spadh2 PE=2 SV=1	Q4R0H2_BOVIN	15 kDa	TRUE	80.192	1e-06	1.24701e-08
Metalloproteinase inhibitor 2 OS=Bos taurus GN=TIMP2 PE=4 SV=1	F1N430_BOVIN	24 kDa		82.516	1e-06	1.21189e-08
Complement factor H OS=Bos taurus GN=CFH PE=1 SV=3	CFAH_BOVIN	140 kDa	TRUE	87.165	1e-06	1.14725e-08
