# Supplementary material for: Proteomics dataset of epididymal fluid, seminal plasma, and proteins loosely attached to epididymal and ejaculated sperm from Angus bulls
Source: Data Brief. 2022 Apr 15;42:108150. doi: 10.1016/j.dib.2022.108150 (PMC9058950; doi:10.1016/j.dib.2022.108150)
Supplement: Supplementary file 2 [file mmc2.xlsx]

## Sheet: Spectrum count sperm
Identified Proteins	Accession Number	Molecular Weight	Protein Grouping Ambiguity	ejac sperm	epid sperm	sperm difference
Complement factor H OS=Bos taurus GN=CFH PE=1 SV=3	CFAH_BOVIN	140 kDa	TRUE	83.423	1e-06	1.19871e-08
Metalloproteinase inhibitor 2 OS=Bos taurus GN=TIMP2 PE=4 SV=1	F1N430_BOVIN	24 kDa		71.348	1e-06	1.40158e-08
Seminal plasma protein BSP-30 kDa OS=Bos taurus PE=1 SV=2	SFP4_BOVIN	21 kDa	TRUE	63.665	1e-06	1.57072e-08
Plasma serine protease inhibitor OS=Bos taurus GN=SERPINA5 PE=1 SV=1	IPSP_BOVIN	45 kDa		37.321	1e-06	2.67946e-08
Platelet-activating factor acetylhydrolase OS=Bos taurus GN=PLA2G7 PE=2 SV=1	PAFA_BOVIN (+1)	50 kDa		36.223	1e-06	2.76068e-08
Seminal plasma protein A3 OS=Bos taurus PE=1 SV=2	SFP3_BOVIN	16 kDa		36.223	1e-06	2.76068e-08
MSLN protein OS=Bos taurus GN=MSLN PE=2 SV=1	A6QP39_BOVIN	44 kDa		25.246	1e-06	3.96102e-08
Nucleobindin-1 OS=Bos taurus GN=NUCB1 PE=2 SV=1	NUCB1_BOVIN	55 kDa		24.149	1e-06	4.14096e-08
Tissue factor pathway inhibitor 2 OS=Bos taurus GN=TFPI2 PE=2 SV=1	TFPI2_BOVIN	27 kDa		24.149	1e-06	4.14096e-08
Deoxyribonuclease (Fragment) OS=Bos taurus GN=LOC784519 PE=3 SV=2	F1MGQ1_BOVIN	35 kDa		23.051	1e-06	4.33821e-08
Osteopontin OS=Bos taurus GN=SPP1 PE=4 SV=1	F1MI46_BOVIN (+1)	31 kDa		21.953	1e-06	4.55519e-08
Glutathione peroxidase (Fragment) OS=Bos taurus GN=GPX6 PE=3 SV=2	F1MCF5_BOVIN	16 kDa	TRUE	18.66	1e-06	5.35906e-08
C-type natriuretic peptide OS=Bos taurus GN=NPPC PE=2 SV=1	ANFC_BOVIN	13 kDa		17.563	1e-06	5.69379e-08
Angiogenin-1 OS=Bos taurus GN=ANG1 PE=1 SV=4	ANG1_BOVIN (+1)	17 kDa		16.465	1e-06	6.07349e-08
Ephrin-A1 OS=Bos taurus GN=EFNA1 PE=2 SV=1	EFNA1_BOVIN	24 kDa		15.367	1e-06	6.50745e-08
Beta-nerve growth factor OS=Bos taurus GN=NGF PE=2 SV=3	NGF_BOVIN	27 kDa		14.27	1e-06	7.00771e-08
Cathepsin L1 OS=Bos taurus GN=CTSL1 PE=1 SV=3	CATL1_BOVIN (+1)	37 kDa		12.074	1e-06	8.28226e-08
Glutathione peroxidase OS=Bos taurus GN=Bt.99682 PE=3 SV=1	G3X8D7_BOVIN (+1)	25 kDa	TRUE	9.879	1e-06	1.01225e-07
C-C motif chemokine 2 OS=Bos taurus GN=CCL2 PE=3 SV=1	CCL2_BOVIN	11 kDa		8.7813	1e-06	1.13878e-07
5'-nucleotidase OS=Bos taurus GN=NT5E PE=1 SV=2	5NTD_BOVIN	63 kDa		8.7813	1e-06	1.13878e-07
Cathepsin D OS=Bos taurus GN=CTSD PE=1 SV=2	CATD_BOVIN (+1)	42 kDa		7.6837	1e-06	1.30146e-07
Serine protease inhibitor Kazal-type 6 OS=Bos taurus GN=SPINK6 PE=1 SV=3	ISK6_BOVIN	9 kDa		6.586	1e-06	1.51837e-07
ANG2 protein OS=Bos taurus GN=ANG2 PE=2 SV=1	A6H6X2_BOVIN (+1)	17 kDa		6.586	1e-06	1.51837e-07
Transcobalamin-2 OS=Bos taurus GN=TCN2 PE=1 SV=1	TCO2_BOVIN	48 kDa		6.586	1e-06	1.51837e-07
Cadherin-1 OS=Bos taurus GN=CDH1 PE=2 SV=1	CADH1_BOVIN (+1)	98 kDa		6.586	1e-06	1.51837e-07
BPI fold-containing family B member 1 OS=Bos taurus GN=BPIFB1 PE=2 SV=1	BPIB1_BOVIN (+1)	52 kDa		6.586	1e-06	1.51837e-07
45 kDa calcium-binding protein OS=Bos taurus GN=SDF4 PE=2 SV=1	CAB45_BOVIN	41 kDa		5.4883	1e-06	1.82206e-07
Cathepsin B OS=Bos taurus GN=CTSB PE=1 SV=5	CATB_BOVIN	37 kDa		5.4883	1e-06	1.82206e-07
Renin receptor (Fragment) OS=Bos taurus GN=ATP6AP2 PE=4 SV=1	G8JKY4_BOVIN (+1)	39 kDa		4.3907	1e-06	2.27754e-07
Placenta-expressed transcript 1 protein OS=Bos taurus GN=PLET1 PE=2 SV=2	PLET1_BOVIN	27 kDa		4.3907	1e-06	2.27754e-07
C1QTNF5 protein OS=Bos taurus GN=C1QTNF5 PE=2 SV=1	A5PJL8_BOVIN	25 kDa		4.3907	1e-06	2.27754e-07
Polymeric immunoglobulin receptor OS=Bos taurus GN=PIGR PE=2 SV=1	sp|P81265|PIGR_BOVIN	82 kDa	TRUE	4.3907	1e-06	2.27754e-07
MBTPS1 protein OS=Bos taurus GN=MBTPS1 PE=2 SV=1	Q08E55_BOVIN	117 kDa		3.293	1e-06	3.03674e-07
Glutamyl aminopeptidase OS=Bos taurus GN=ENPEP PE=2 SV=1	AMPE_BOVIN (+1)	110 kDa		3.293	1e-06	3.03674e-07
Pantetheinase OS=Bos taurus GN=VNN1 PE=2 SV=1	VNN1_BOVIN	57 kDa		2.1953	1e-06	4.55519e-07
Lysosomal Pro-X carboxypeptidase OS=Bos taurus GN=PRCP PE=4 SV=1	F1MAU4_BOVIN (+1)	57 kDa		2.1953	1e-06	4.55519e-07
Procollagen-lysine,2-oxoglutarate 5-dioxygenase 1 OS=Bos taurus GN=PLOD1 PE=2 SV=2	PLOD1_BOVIN	83 kDa	TRUE	2.1953	1e-06	4.55519e-07
Cathelicidin-1 OS=Bos taurus GN=CATHL1 PE=1 SV=2	CTHL1_BOVIN	18 kDa		2.1953	1e-06	4.55519e-07
Sperm equatorial segment protein 1 OS=Bos taurus GN=SPESP1 PE=2 SV=1	SPESP_BOVIN	41 kDa		2.1953	1e-06	4.55519e-07
Serine protease HTRA1 OS=Bos taurus GN=HTRA1 PE=2 SV=1	HTRA1_BOVIN	52 kDa		2.1953	1e-06	4.55519e-07
SCGB2A2 protein OS=Bos taurus GN=SCGB2A2 PE=4 SV=1	A6QPK0_BOVIN	10 kDa		2.1953	1e-06	4.55519e-07
Protein S100-A8 OS=Bos taurus GN=S100A8 PE=1 SV=2	S10A8_BOVIN	10 kDa		2.1953	1e-06	4.55519e-07
Protein S100-A12 (Fragment) OS=Bos taurus GN=S100A12 PE=4 SV=1	G3N2H5_BOVIN (+1)	11 kDa		2.1953	1e-06	4.55519e-07
Nucleobindin 2 OS=Bos taurus GN=NUCB2 PE=2 SV=1	Q0IIH5_BOVIN	49 kDa		2.1953	1e-06	4.55519e-07
Legumain OS=Bos taurus GN=LGMN PE=1 SV=1	LGMN_BOVIN	49 kDa		2.1953	1e-06	4.55519e-07
CD9 antigen OS=Bos taurus GN=CD9 PE=2 SV=2	CD9_BOVIN (+1)	25 kDa		2.1953	1e-06	4.55519e-07
Acrosin inhibitor 1 OS=Bos taurus PE=1 SV=1	IAC1_BOVIN	7 kDa		2.1953	1e-06	4.55519e-07
Complement C2 OS=Bos taurus GN=C2 PE=2 SV=1	CO2_BOVIN (+2)	83 kDa		2.1953	1e-06	4.55519e-07
Dipeptidyl peptidase 4 OS=Bos taurus GN=DPP4 PE=1 SV=3	DPP4_BOVIN	88 kDa		2.1953	1e-06	4.55519e-07
Ornithine aminotransferase, mitochondrial OS=Bos taurus GN=OAT PE=3 SV=1	F1MYG0_BOVIN (+1)	48 kDa		1.0977	1e-06	9.10996e-07
Beta-centractin OS=Bos taurus GN=ACTR1B PE=3 SV=1	F2Z4F0_BOVIN	43 kDa		1.0977	1e-06	9.10996e-07
Succinate dehydrogenase [ubiquinone] flavoprotein subunit, mitochondrial OS=Bos taurus GN=SDHA PE=1 SV=3	DHSA_BOVIN	73 kDa		1.0977	1e-06	9.10996e-07
Pre-B-cell leukemia transcription factor-interacting protein 1 OS=Bos taurus GN=PBXIP1 PE=2 SV=1	PBIP1_BOVIN	80 kDa		1.0977	1e-06	9.10996e-07
Monocarboxylate transporter 1 OS=Bos taurus GN=SLC16A1 PE=2 SV=2	MOT1_BOVIN	54 kDa		1.0977	1e-06	9.10996e-07
Midkine OS=Bos taurus GN=bMK PE=2 SV=1	Q9N0E6_BOVIN	16 kDa		1.0977	1e-06	9.10996e-07
Annexin A4 OS=Bos taurus GN=ANXA4 PE=1 SV=2	ANXA4_BOVIN	36 kDa		1.0977	1e-06	9.10996e-07
Amyloid beta (A4) protein OS=Bos taurus GN=APP PE=2 SV=1	Q08E54_BOVIN	79 kDa		1.0977	1e-06	9.10996e-07
Acid sphingomyelinase-like phosphodiesterase 3a OS=Bos taurus GN=SMPDL3A PE=2 SV=1	ASM3A_BOVIN (+1)	51 kDa		1.0977	1e-06	9.10996e-07
SYPL1 protein OS=Bos taurus GN=SYPL1 PE=2 SV=1	A8PVV5_BOVIN	19 kDa		1.0977	1e-06	9.10996e-07
Ammonium transporter Rh type C OS=Bos taurus GN=RHCG PE=2 SV=2	RHCG_BOVIN	51 kDa		1.0977	1e-06	9.10996e-07
Synaptogyrin-4 OS=Bos taurus GN=SYNGR4 PE=4 SV=1	F1N0T8_BOVIN (+1)	25 kDa		1.0977	1e-06	9.10996e-07
Signal recognition particle receptor subunit alpha OS=Bos taurus GN=SRPR PE=4 SV=1	F1MNJ2_BOVIN (+1)	66 kDa		1.0977	1e-06	9.10996e-07
Proteasome subunit beta type OS=Bos taurus GN=PSMB1 PE=3 SV=1	G5E589_BOVIN (+1)	26 kDa		1.0977	1e-06	9.10996e-07
Palmitoyl-protein thioesterase 1 OS=Bos taurus GN=PPT1 PE=4 SV=2	F1MSA1_BOVIN (+1)	34 kDa		1.0977	1e-06	9.10996e-07
Lysosomal alpha-glucosidase OS=Bos taurus GN=GAA PE=2 SV=1	LYAG_BOVIN	105 kDa		1.0977	1e-06	9.10996e-07
Heparanase OS=Bos taurus GN=HPSE PE=4 SV=2	F1N1G1_BOVIN (+1)	61 kDa		1.0977	1e-06	9.10996e-07
Heat shock 70 kDa protein 13 OS=Bos taurus GN=HSPA13 PE=2 SV=1	HSP13_BOVIN	52 kDa		1.0977	1e-06	9.10996e-07
Glucosylceramidase OS=Bos taurus GN=GBA PE=4 SV=1	F1N1D5_BOVIN (+1)	60 kDa		1.0977	1e-06	9.10996e-07
Folate receptor alpha OS=Bos taurus GN=FOLR1 PE=4 SV=1	E1BJL8_BOVIN (+2)	30 kDa		1.0977	1e-06	9.10996e-07
EH domain-containing protein 1 OS=Bos taurus GN=EHD1 PE=2 SV=1	EHD1_BOVIN	61 kDa		1.0977	1e-06	9.10996e-07
Dystroglycan OS=Bos taurus GN=DAG1 PE=4 SV=1	F1N7D7_BOVIN	97 kDa		1.0977	1e-06	9.10996e-07
Desmocollin-2 OS=Bos taurus GN=DSC2 PE=3 SV=2	F1MZF2_BOVIN (+2)	101 kDa		1.0977	1e-06	9.10996e-07
Coagulation factor V heavy chain OS=Bos taurus GN=F5 PE=4 SV=2	F1N0I3_BOVIN (+1)	222 kDa		1.0977	1e-06	9.10996e-07
Arylsulfatase K OS=Bos taurus GN=ARSK PE=2 SV=1	ARSK_BOVIN	61 kDa		1.0977	1e-06	9.10996e-07
V-type proton ATPase subunit S1 OS=Bos taurus GN=ATP6AP1 PE=1 SV=1	VAS1_BOVIN	52 kDa		1.0977	1e-06	9.10996e-07
UDP-Gal:betaGlcNAc beta 1,4-galactosyltransferase, polypeptide 4 OS=Bos taurus GN=B4GALT4 PE=2 SV=1	Q32LF7_BOVIN	39 kDa		1.0977	1e-06	9.10996e-07
NAGLU protein OS=Bos taurus GN=NAGLU PE=2 SV=1	A6QM01_BOVIN	74 kDa		1.0977	1e-06	9.10996e-07
Spermadhesin 2 OS=Bos taurus GN=spadh2 PE=2 SV=1	Q4R0H2_BOVIN	15 kDa	TRUE	71.348	0.83724	0.0117346
Spermadhesin Z13 OS=Bos taurus PE=1 SV=1	Z13_BOVIN	13 kDa	TRUE	61.469	0.83724	0.0136205
Seminal ribonuclease OS=Bos taurus GN=SRN PE=1 SV=2	RNS_BOVIN	16 kDa	TRUE	57.079	0.83724	0.0146681
Spermadhesin-1 OS=Bos taurus GN=SPADH1 PE=1 SV=1	SPAD1_BOVIN	15 kDa		174.53	6.6979	0.0383768
Proactivator polypeptide OS=Bos taurus GN=PSAP PE=4 SV=2	F1MXP8_BOVIN (+1)	58 kDa		17.563	0.83724	0.0476707
Seminal plasma protein PDC-109 OS=Bos taurus PE=1 SV=2	SFP1_BOVIN	15 kDa	TRUE	140.5	6.6979	0.0476719
Ribonuclease 4 OS=Bos taurus GN=RNASE4 PE=2 SV=1	Q58DP6_BOVIN	17 kDa		14.27	0.83724	0.0586713
Beta-2-microglobulin OS=Bos taurus GN=B2M PE=1 SV=2	B2MG_BOVIN	14 kDa		10.977	0.83724	0.0762722
Tripeptidyl-peptidase 1 OS=Bos taurus GN=TPP1 PE=4 SV=2	F1MK08_BOVIN (+1)	61 kDa		13.172	2.5117	0.190685
Trypsin precursor cRAP	gi|136429	24 kDa		4.3907	0.83724	0.190685
Protein CutA OS=Bos taurus GN=CUTA PE=4 SV=1	F1MTI7_BOVIN (+1)	16 kDa		4.3907	0.83724	0.190685
Clusterin OS=Bos taurus GN=CLU PE=1 SV=1	CLUS_BOVIN	51 kDa	TRUE	77.934	16.745	0.214861
Peptidyl-prolyl cis-trans isomerase B OS=Bos taurus GN=PPIB PE=1 SV=4	PPIB_BOVIN	24 kDa		6.586	1.6745	0.254251
GLIPR1-like protein 1 OS=Bos taurus GN=GLIPR1L1 PE=2 SV=1	GPRL1_BOVIN	27 kDa		5.4883	1.6745	0.305104
Clusterin (Fragment) OS=Bos taurus PE=3 SV=2	F1MWI1_BOVIN	43 kDa	TRUE	5.4883	1.6745	0.305104
Keratin, type I cytoskeletal 9 (Cytokeratin-9) (CK-9) (Keratin-9) (K9) cRAP	gi|81175178	62 kDa		5.4883	1.6745	0.305104
Keratin, type I cytoskeletal 10 (Cytokeratin-10) (CK-10) (Keratin-10) (K10) cRAP	gi|147744568	60 kDa	TRUE	5.4883	1.6745	0.305104
Arylsulfatase A OS=Bos taurus GN=ARSA PE=2 SV=1	ARSA_BOVIN	54 kDa		4.3907	1.6745	0.381374
Histone H2B subacrosomal variant OS=Bos taurus GN=SUBH2BV PE=1 SV=3	H2BV_BOVIN	14 kDa		2.1953	0.83724	0.381378
Proteasome subunit alpha type-2 OS=Bos taurus GN=PSMA2 PE=1 SV=3	PSA2_BOVIN	26 kDa		2.1953	0.83724	0.381378
Secretoglobin family 1D member OS=Bos taurus GN=SCGB1D PE=3 SV=2	SG1D_BOVIN	11 kDa		2.1953	0.83724	0.381378
Proteasome subunit beta type-6 OS=Bos taurus GN=PSMB6 PE=1 SV=1	PSB6_BOVIN	26 kDa		2.1953	0.83724	0.381378
Complement factor B OS=Bos taurus GN=CFB PE=1 SV=2	CFAB_BOVIN	85 kDa		18.66	7.5351	0.40381
Galectin-3-binding protein OS=Bos taurus GN=LGALS3BP PE=1 SV=1	LG3BP_BOVIN	62 kDa		16.465	7.5351	0.457643
Isoform Cytoplasmic of Phospholipid hydroperoxide glutathione peroxidase, mitochondrial OS=Bos taurus GN=GPX4	sp|Q9N2J2-2|GPX4_BOVIN (+1)	19 kDa		3.293	1.6745	0.508503
Corneal keratan sulfate proteoglycan 25 core protein OS=Bos taurus GN=OGN PE=2 SV=1	A5D9E8_BOVIN (+2)	34 kDa		4.3907	2.5117	0.57205
Keratin, type II cytoskeletal 1 (Cytokeratin-1) (CK-1) (Keratin-1) (K1) (67 kDa cytokeratin) (Hair alpha protein) cRAP	gi|1346343	66 kDa	TRUE	5.4883	3.349	0.610207
Serine/threonine-protein phosphatase PP1-gamma catalytic subunit OS=Bos taurus GN=PPP1CC PE=2 SV=1	PP1G_BOVIN	37 kDa		1.0977	0.83724	0.762722
Tubulin polymerization-promoting protein family member 2 OS=Bos taurus GN=TPPP2 PE=2 SV=1	TPPP2_BOVIN	19 kDa		1.0977	0.83724	0.762722
V-type proton ATPase subunit H OS=Bos taurus GN=ATP6V1H PE=4 SV=1	F1MZL6_BOVIN (+3)	54 kDa		1.0977	0.83724	0.762722
Tektin-5 OS=Bos taurus GN=TEKT5 PE=4 SV=2	F1MGH5_BOVIN (+1)	57 kDa		1.0977	0.83724	0.762722
P4HB protein OS=Bos taurus GN=P4HB PE=2 SV=1	A6H7J6_BOVIN	57 kDa		1.0977	0.83724	0.762722
Lysozyme-like protein 4 OS=Bos taurus GN=LYZL4 PE=3 SV=1	G3X7E0_BOVIN (+1)	16 kDa		1.0977	0.83724	0.762722
Galactokinase OS=Bos taurus GN=GALK1 PE=3 SV=2	G1K1R6_BOVIN (+1)	42 kDa		1.0977	0.83724	0.762722
Lysosomal protective protein OS=Bos taurus GN=CTSA PE=2 SV=1	PPGB_BOVIN	54 kDa		1.0977	0.83724	0.762722
L-lactate dehydrogenase A chain OS=Bos taurus GN=LDHA PE=2 SV=2	LDHA_BOVIN	37 kDa	TRUE	6.586	5.0234	0.762739
Ropporin-1 OS=Bos taurus GN=ROPN1 PE=4 SV=1	F1N058_BOVIN	24 kDa		3.293	2.5117	0.762739
cAMP-dependent protein kinase type II-alpha regulatory subunit OS=Bos taurus GN=PRKAR2A PE=1 SV=2	KAP2_BOVIN	45 kDa		3.293	2.5117	0.762739
Ezrin OS=Bos taurus GN=EZR PE=1 SV=2	EZRI_BOVIN	69 kDa	TRUE	7.6837	5.8607	0.762745
Cystatin-C OS=Bos taurus GN=CST3 PE=1 SV=2	CYTC_BOVIN	16 kDa		7.6837	5.8607	0.762745
Dynein light chain 1, cytoplasmic OS=Bos taurus GN=DYNLL1 PE=1 SV=1	DYL1_BOVIN (+4)	10 kDa		2.1953	1.6745	0.762766
cAMP-dependent protein kinase type I-alpha regulatory subunit OS=Bos taurus GN=PRKAR1A PE=1 SV=2	KAP0_BOVIN	43 kDa		2.1953	1.6745	0.762766
Malate dehydrogenase OS=Bos taurus GN=MDH2 PE=3 SV=2	G1K1H1_BOVIN (+1)	30 kDa		2.1953	1.6745	0.762766
Cathepsin S OS=Bos taurus GN=CTSS PE=1 SV=2	CATS_BOVIN	37 kDa		2.1953	1.6745	0.762766
Sperm acrosome membrane-associated protein 3 OS=Bos taurus GN=SPACA3 PE=2 SV=1	SACA3_BOVIN	18 kDa		2.1953	1.6745	0.762766
N-acetylglucosamine-6-sulfatase OS=Bos taurus GN=GNS PE=4 SV=1	F1MXZ0_BOVIN (+1)	63 kDa		2.1953	1.6745	0.762766
Epididymal secretory protein E1 OS=Bos taurus GN=NPC2 PE=1 SV=1	NPC2_BOVIN	17 kDa		25.246	22.605	0.895389
Glyceraldehyde-3-phosphate dehydrogenase, testis-specific OS=Bos taurus GN=GAPDHS PE=2 SV=1	G3PT_BOVIN	43 kDa	TRUE	17.563	15.908	0.905768
Phosphoglycerate mutase 2 OS=Bos taurus GN=PGAM2 PE=3 SV=2	F1N2F2_BOVIN (+1)	29 kDa	TRUE	23.051	21.768	0.944341
Carboxypeptidase Q OS=Bos taurus GN=CPQ PE=2 SV=1	CBPQ_BOVIN	52 kDa		3.293	3.349	1.01701
Prostaglandin-H2 D-isomerase OS=Bos taurus GN=PTGDS PE=1 SV=1	PTGDS_BOVIN	21 kDa		3.293	3.349	1.01701
Nucleoside diphosphate kinase A 2 OS=Bos taurus GN=NME1-2 PE=1 SV=3	NDKA2_BOVIN	17 kDa	TRUE	3.293	3.349	1.01701
Sorbitol dehydrogenase OS=Bos taurus GN=SORD PE=2 SV=3	DHSO_BOVIN	38 kDa		2.1953	2.5117	1.14413
Sperm acrosome membrane-associated protein 1 OS=Bos taurus GN=SPACA1 PE=4 SV=1	F1MN30_BOVIN (+1)	31 kDa		2.1953	2.5117	1.14413
Solute carrier family 2 (Facilitated glucose transporter), member 3 OS=Bos taurus GN=SLC2A3 PE=2 SV=1	A2VDL2_BOVIN (+1)	54 kDa		2.1953	2.5117	1.14413
Keratin, type II cytoskeletal 2 epidermal (Cytokeratin-2e) (K2e) (CK 2e) (keratin-2) cRAP	gi|547754	66 kDa	TRUE	2.1953	2.5117	1.14413
Lactotransferrin OS=Bos taurus GN=LTF PE=1 SV=2	TRFL_BOVIN	78 kDa	TRUE	30.735	36.001	1.17134
Angiotensin-converting enzyme (Fragment) OS=Bos taurus GN=ACE PE=4 SV=2	F1MQJ0_BOVIN	141 kDa		17.563	21.768	1.23942
Glucose-6-phosphate isomerase OS=Bos taurus GN=GPI PE=2 SV=4	G6PI_BOVIN	63 kDa		15.367	19.256	1.25307
T-complex protein 1 subunit alpha OS=Bos taurus GN=TCP1 PE=3 SV=1	G5E531_BOVIN	60 kDa		3.293	4.1862	1.27124
T-complex protein 1 subunit zeta-2 OS=Bos taurus GN=CCT6B PE=2 SV=3	TCPW_BOVIN	58 kDa	TRUE	3.293	4.1862	1.27124
T-complex protein 1 subunit eta (Fragment) OS=Bos taurus GN=CCT7 PE=3 SV=2	F1MWR8_BOVIN (+1)	59 kDa		4.3907	5.8607	1.3348
Phosphoglycerate mutase 1 OS=Bos taurus GN=PGAM1 PE=2 SV=3	PGAM1_BOVIN	29 kDa	TRUE	5.4883	7.5351	1.37294
L-lactate dehydrogenase OS=Bos taurus GN=LDHC PE=3 SV=2	E1BNS9_BOVIN	36 kDa	TRUE	6.586	9.2096	1.39836
Nucleoside diphosphate kinase B OS=Bos taurus GN=NME2 PE=1 SV=1	NDKB_BOVIN	17 kDa	TRUE	1.0977	1.6745	1.52546
Pigment epithelium-derived factor OS=Bos taurus GN=SERPINF1 PE=1 SV=1	PEDF_BOVIN	46 kDa		1.0977	1.6745	1.52546
Lactadherin OS=Bos taurus GN=MFGE8 PE=4 SV=1	F1MXX6_BOVIN (+1)	48 kDa		1.0977	1.6745	1.52546
Tissue alpha-L-fucosidase OS=Bos taurus GN=FUCA1 PE=2 SV=1	FUCO_BOVIN	54 kDa		1.0977	1.6745	1.52546
Serine/threonine-protein phosphatase 2A 65 kDa regulatory subunit A alpha isoform OS=Bos taurus GN=PPP2R1A PE=1 SV=1	2AAA_BOVIN (+1)	65 kDa	TRUE	1.0977	1.6745	1.52546
Fumarate hydratase OS=Bos taurus GN=FH PE=2 SV=1	Q148D3_BOVIN	55 kDa		1.0977	1.6745	1.52546
Cytochrome c 2 OS=Bos taurus GN=CYCT PE=3 SV=3	CYC2_BOVIN	12 kDa		1.0977	1.6745	1.52546
Sperm protamine P1 OS=Bos taurus GN=PRM1 PE=1 SV=2	HSP1_BOVIN	7 kDa		1.0977	1.6745	1.52546
T-complex protein 1 subunit beta OS=Bos taurus GN=CCT2 PE=1 SV=3	TCPB_BOVIN	57 kDa		3.293	5.0234	1.52548
Isoform Cytoplasmic+peroxisomal of Peroxiredoxin-5, mitochondrial OS=Bos taurus GN=PRDX5	sp|Q9BGI1-2|PRDX5_BOVIN (+1)	17 kDa		3.293	5.0234	1.52548
Rab GDP dissociation inhibitor beta OS=Bos taurus GN=GDI2 PE=2 SV=3	GDIB_BOVIN	50 kDa		3.293	5.0234	1.52548
T-complex protein 1 subunit zeta-2 OS=Bos taurus GN=CCT6B PE=3 SV=1	F1MP48_BOVIN	58 kDa	TRUE	3.293	5.0234	1.52548
Alpha-enolase OS=Bos taurus GN=ENO1 PE=1 SV=4	ENOA_BOVIN (+1)	47 kDa		6.586	10.047	1.52551
Ubiquitin OS=Bos taurus GN=UBC PE=4 SV=2	E1B9K1_BOVIN (+4)	34 kDa		2.1953	3.349	1.52553
Beta-mannosidase OS=Bos taurus GN=MANBA PE=2 SV=1	A6QLB0_BOVIN (+1)	101 kDa		8.7813	15.07	1.71615
Ribonuclease pancreatic OS=Bos taurus GN=RNASE1 PE=1 SV=1	RNAS1_BOVIN	16 kDa	TRUE	4.3907	7.5351	1.71615
T-complex protein 1 subunit zeta OS=Bos taurus GN=CCT6A PE=1 SV=3	TCPZ_BOVIN	58 kDa	TRUE	4.3907	7.5351	1.71615
Tubulin alpha-8 chain OS=Bos taurus GN=TUBA8 PE=2 SV=1	TBA8_BOVIN	50 kDa	TRUE	3.293	5.8607	1.77974
Phosphoglycerate kinase 1 OS=Bos taurus GN=PGK1 PE=2 SV=3	PGK1_BOVIN	45 kDa		2.1953	4.1862	1.90689
A-kinase anchor protein 3 OS=Bos taurus GN=AKAP3 PE=4 SV=1	F1MJS8_BOVIN	95 kDa	TRUE	2.1953	4.1862	1.90689
Histone H2A OS=Bos taurus GN=HIST3H2A PE=2 SV=1	A4IFU5_BOVIN (+7)	14 kDa		2.1953	4.1862	1.90689
T-complex protein 1 subunit delta OS=Bos taurus GN=CCT4 PE=3 SV=2	F1N0E5_BOVIN	58 kDa		2.1953	4.1862	1.90689
Phosphatidylethanolamine-binding protein 4 OS=Bos taurus GN=PEBP4 PE=2 SV=1	Q3T010_BOVIN	25 kDa		8.7813	16.745	1.90689
Superoxide dismutase [Cu-Zn] OS=Bos taurus GN=SOD1 PE=1 SV=2	SODC_BOVIN	16 kDa		3.293	6.6979	2.03398
Adenylate kinase isoenzyme 1 OS=Bos taurus GN=AK1 PE=1 SV=2	KAD1_BOVIN	22 kDa		4.3907	9.2096	2.09752
Phosphatidylethanolamine-binding protein 1 OS=Bos taurus GN=PEBP1 PE=1 SV=2	PEBP1_BOVIN	21 kDa		5.4883	11.721	2.13563
Complement C3 OS=Bos taurus GN=C3 PE=1 SV=2	CO3_BOVIN	187 kDa		23.051	51.071	2.21557
T-complex protein 1 subunit gamma OS=Bos taurus GN=CCT3 PE=1 SV=1	TCPG_BOVIN	61 kDa		1.0977	2.5117	2.28815
ATP synthase subunit alpha, mitochondrial OS=Bos taurus GN=ATP5A1 PE=1 SV=1	ATPA_BOVIN (+1)	60 kDa		1.0977	2.5117	2.28815
Carbonic anhydrase 2 OS=Bos taurus GN=CA2 PE=1 SV=3	CAH2_BOVIN	29 kDa		1.0977	2.5117	2.28815
Bifunctional purine biosynthesis protein PURH OS=Bos taurus GN=ATIC PE=2 SV=1	PUR9_BOVIN	64 kDa		1.0977	2.5117	2.28815
14-3-3 protein zeta/delta OS=Bos taurus GN=YWHAZ PE=1 SV=1	1433Z_BOVIN	28 kDa	TRUE	3.293	7.5351	2.28822
Glutathione peroxidase OS=Bos taurus GN=GPX5 PE=3 SV=1	G3N2N9_BOVIN	25 kDa	TRUE	8.7813	20.931	2.38359
Transitional endoplasmic reticulum ATPase OS=Bos taurus GN=VCP PE=3 SV=1	G3X757_BOVIN (+1)	89 kDa		5.4883	13.396	2.44083
Fructose-1,6-bisphosphatase 1 OS=Bos taurus GN=FBP1 PE=2 SV=3	F16P1_BOVIN	37 kDa		4.3907	10.884	2.47888
Heat shock protein HSP 90-alpha OS=Bos taurus GN=HSP90AA1 PE=2 SV=3	HS90A_BOVIN	85 kDa		3.293	8.3724	2.54248
78 kDa glucose-regulated protein OS=Bos taurus GN=HSPA5 PE=2 SV=1	GRP78_BOVIN	72 kDa	TRUE	2.1953	5.8607	2.66966
Outer dense fiber protein 2 OS=Bos taurus GN=ODF2 PE=4 SV=2	F1MU43_BOVIN (+1)	96 kDa		5.4883	15.07	2.74584
A-kinase anchor protein 3 OS=Bos taurus GN=AKAP3 PE=2 SV=2	AKAP3_BOVIN	95 kDa	TRUE	1.0977	3.349	3.05092
Alpha-1-acid glycoprotein OS=Bos taurus GN=ORM1 PE=2 SV=1	A1AG_BOVIN (+1)	23 kDa		1.0977	3.349	3.05092
Aspartyl aminopeptidase OS=Bos taurus GN=DNPEP PE=1 SV=1	DNPEP_BOVIN	52 kDa		1.0977	3.349	3.05092
ATP synthase subunit beta, mitochondrial OS=Bos taurus GN=ATP5B PE=1 SV=2	ATPB_BOVIN	56 kDa		2.1953	6.6979	3.05102
Cullin-associated NEDD8-dissociated protein 1 OS=Bos taurus GN=CAND1 PE=2 SV=1	CAND1_BOVIN	136 kDa		2.1953	6.6979	3.05102
Serum albumin precursor (Allergen Bos d 6) (BSA) cRAP	gi|1351907	69 kDa		58.176	191.73	3.29569
Protein DJ-1 OS=Bos taurus GN=PARK7 PE=2 SV=1	PARK7_BOVIN	20 kDa		2.1953	7.5351	3.43238
Alpha-1-antiproteinase OS=Bos taurus GN=SERPINA1 PE=1 SV=1	A1AT_BOVIN	46 kDa		2.1953	7.5351	3.43238
Actin, alpha cardiac muscle 1 OS=Bos taurus GN=ACTC1 PE=2 SV=1	ACTC_BOVIN	42 kDa	TRUE	4.3907	15.908	3.62311
Outer dense fiber protein 1 OS=Bos taurus GN=ODF1 PE=3 SV=1	F1MZM5_BOVIN (+1)	29 kDa		1.0977	4.1862	3.81361
Tubulin beta-4A chain OS=Bos taurus GN=TUBB4A PE=2 SV=1	TBB4A_BOVIN	50 kDa	TRUE	5.4883	24.28	4.42396
Vitamin D-binding protein OS=Bos taurus GN=GC PE=4 SV=2	F1N5M2_BOVIN	53 kDa		3.293	15.07	4.57637
Tubulin beta-4B chain OS=Bos taurus GN=TUBB4B PE=2 SV=1	TBB4B_BOVIN	50 kDa	TRUE	6.586	30.141	4.57653
Transthyretin OS=Bos taurus GN=TTR PE=1 SV=1	TTHY_BOVIN	16 kDa		1.0977	5.8607	5.33907
Beta-galactosidase OS=Bos taurus GN=GLB1 PE=3 SV=2	F1MUF4_BOVIN	73 kDa		1.0977	5.8607	5.33907
Histone H4 OS=Bos taurus PE=3 SV=2	E1BBP7_BOVIN (+3)	12 kDa		1.0977	5.8607	5.33907
Hemoglobin subunit alpha OS=Bos taurus GN=HBA PE=1 SV=2	HBA_BOVIN	15 kDa		5.4883	30.141	5.49186
Gelsolin, N-terminally processed OS=Bos taurus GN=GSN PE=4 SV=1	F1MJH1_BOVIN (+1)	81 kDa		5.4883	30.141	5.49186
Tubulin beta-5 chain OS=Bos taurus GN=TUBB5 PE=2 SV=1	TBB5_BOVIN	50 kDa	TRUE	4.3907	24.28	5.52987
Alpha-2-HS-glycoprotein OS=Bos taurus GN=AHSG PE=1 SV=2	FETUA_BOVIN	38 kDa		1.0977	7.5351	6.86444
Heat shock 70 kDa protein 1-like OS=Bos taurus GN=HSPA1L PE=3 SV=1	HS71L_BOVIN	70 kDa	TRUE	1.0977	7.5351	6.86444
Heat shock-related 70 kDa protein 2 OS=Bos taurus GN=HSPA2 PE=2 SV=2	HSP72_BOVIN	70 kDa	TRUE	1.0977	7.5351	6.86444
Actin, cytoplasmic 1 OS=Bos taurus GN=ACTB PE=1 SV=1	ACTB_BOVIN (+1)	42 kDa	TRUE	4.3907	36.001	8.19938
Serpin A3-1 OS=Bos taurus GN=SERPINA3-1 PE=1 SV=3	SPA31_BOVIN	46 kDa	TRUE	1.0977	11.721	10.6778
Serotransferrin OS=Bos taurus GN=TF PE=2 SV=1	TRFE_BOVIN	78 kDa	TRUE	6.586	78.7	11.9496
Fructose-bisphosphate aldolase OS=Bos taurus GN=ALDOA PE=2 SV=1	A6QLL8_BOVIN	39 kDa	TRUE	1.0977	13.396	12.2037
Serotransferrin OS=Bos taurus GN=TF PE=4 SV=1	G3X6N3_BOVIN	78 kDa	TRUE	6.586	80.375	12.2039
Hemoglobin subunit beta OS=Bos taurus GN=HBB PE=1 SV=1	HBB_BOVIN	16 kDa		2.1953	29.303	13.3481
Aldose reductase OS=Bos taurus GN=AKR1B1 PE=1 SV=1	ALDR_BOVIN	36 kDa		1.0977	17.582	16.0171
Transgelin OS=Bos taurus GN=TAGLN PE=1 SV=4	TAGL_BOVIN	23 kDa		1e-06	0.83724	837240
WD repeat-containing protein 1 OS=Bos taurus GN=WDR1 PE=4 SV=2	F1MTP5_BOVIN (+1)	66 kDa		1e-06	0.83724	837240
Isocitrate dehydrogenase [NADP] cytoplasmic OS=Bos taurus GN=IDH1 PE=2 SV=1	IDHC_BOVIN	47 kDa		1e-06	0.83724	837240
Inositol-3-phosphate synthase 1 OS=Bos taurus GN=ISYNA1 PE=2 SV=1	INO1_BOVIN	61 kDa		1e-06	0.83724	837240
Succinyl-CoA:3-ketoacid-coenzyme A transferase OS=Bos taurus GN=OXCT1 PE=2 SV=1	Q24JZ7_BOVIN	56 kDa		1e-06	0.83724	837240
Serine peptidase inhibitor-like, with Kunitz and WAP domains 1 (Eppin) OS=Bos taurus GN=SPINLW1 PE=2 SV=1	Q32KP8_BOVIN	15 kDa		1e-06	0.83724	837240
Protein FAM115C OS=Bos taurus GN=FAM115C PE=2 SV=1	F115C_BOVIN (+1)	100 kDa		1e-06	0.83724	837240
Proteasome subunit beta type-3 OS=Bos taurus GN=PSMB3 PE=1 SV=3	PSB3_BOVIN	23 kDa		1e-06	0.83724	837240
Ly6/PLAUR domain-containing protein 4 OS=Bos taurus GN=LYPD4 PE=2 SV=1	LYPD4_BOVIN	27 kDa		1e-06	0.83724	837240
Leukocyte elastase inhibitor OS=Bos taurus GN=SERPINB1 PE=2 SV=2	ILEU_BOVIN	42 kDa	TRUE	1e-06	0.83724	837240
Galectin-1 OS=Bos taurus GN=LGALS1 PE=1 SV=2	LEG1_BOVIN	15 kDa		1e-06	0.83724	837240
Dihydropteridine reductase OS=Bos taurus GN=QDPR PE=2 SV=1	DHPR_BOVIN	26 kDa		1e-06	0.83724	837240
cAMP-dependent protein kinase catalytic subunit alpha OS=Bos taurus GN=PRKACA PE=1 SV=3	KAPCA_BOVIN	41 kDa		1e-06	0.83724	837240
C11H9ORF9 protein OS=Bos taurus GN=C11H9ORF9 PE=2 SV=1	A6H758_BOVIN	25 kDa		1e-06	0.83724	837240
60 kDa heat shock protein, mitochondrial OS=Bos taurus GN=HSPD1 PE=1 SV=2	CH60_BOVIN (+1)	61 kDa		1e-06	0.83724	837240
Thioredoxin (Fragment) OS=Bos taurus GN=TXN PE=4 SV=1	G8JKZ8_BOVIN (+1)	11 kDa		1e-06	0.83724	837240
TEX101 protein OS=Bos taurus GN=TEX101 PE=2 SV=1	A6QPE3_BOVIN	27 kDa		1e-06	0.83724	837240
Sulfotransferase 1A1 OS=Bos taurus GN=SULT1A1 PE=4 SV=1	E1B9K8_BOVIN (+1)	34 kDa		1e-06	0.83724	837240
SHBG protein OS=Bos taurus GN=SHBG PE=2 SV=1	A5PKC2_BOVIN	43 kDa		1e-06	0.83724	837240
S-formylglutathione hydrolase OS=Bos taurus GN=ESD PE=2 SV=1	ESTD_BOVIN	32 kDa		1e-06	0.83724	837240
Serpin B6 OS=Bos taurus GN=SERPINB6 PE=2 SV=1	SPB6_BOVIN	43 kDa	TRUE	1e-06	0.83724	837240
Putative phospholipase B-like 2 OS=Bos taurus GN=PLBD2 PE=4 SV=2	F1MIH9_BOVIN (+1)	66 kDa		1e-06	0.83724	837240
Protein HP-25 homolog 2 OS=Bos taurus PE=2 SV=1	HP252_BOVIN	23 kDa		1e-06	0.83724	837240
Proteasome subunit beta type-2 OS=Bos taurus GN=PSMB2 PE=1 SV=1	PSB2_BOVIN	23 kDa		1e-06	0.83724	837240
Proteasome subunit alpha type-5 OS=Bos taurus GN=PSMA5 PE=1 SV=1	PSA5_BOVIN	26 kDa		1e-06	0.83724	837240
Proteasome subunit alpha type-4 OS=Bos taurus GN=PSMA4 PE=1 SV=1	PSA4_BOVIN	29 kDa		1e-06	0.83724	837240
PGM2 protein (Fragment) OS=Bos taurus GN=PGM2 PE=2 SV=1	A6QQ11_BOVIN	70 kDa		1e-06	0.83724	837240
OTU domain, ubiquitin aldehyde binding 1 OS=Bos taurus GN=OTUB1 PE=2 SV=1	Q3T0Y1_BOVIN	31 kDa		1e-06	0.83724	837240
Obg-like ATPase 1 OS=Bos taurus GN=OLA1 PE=2 SV=1	OLA1_BOVIN (+1)	45 kDa		1e-06	0.83724	837240
Macrophage migration inhibitory factor OS=Bos taurus GN=MIF PE=1 SV=6	MIF_BOVIN	12 kDa		1e-06	0.83724	837240
L-xylulose reductase OS=Bos taurus GN=DCXR PE=2 SV=1	DCXR_BOVIN	26 kDa		1e-06	0.83724	837240
Leucine-rich alpha-2-glycoprotein 1 OS=Bos taurus GN=LRG1 PE=2 SV=1	Q2KIF2_BOVIN	38 kDa		1e-06	0.83724	837240
Heterogeneous nuclear ribonucleoprotein K OS=Bos taurus GN=HNRNPK PE=2 SV=1	HNRPK_BOVIN	51 kDa		1e-06	0.83724	837240
Heat shock 70kD protein binding protein OS=Bos taurus GN=ST13 PE=2 SV=1	A7E3S8_BOVIN	41 kDa		1e-06	0.83724	837240
GSTM1 protein OS=Bos taurus GN=GSTM1 PE=2 SV=1	A4IFG0_BOVIN	26 kDa	TRUE	1e-06	0.83724	837240
Ectonucleotide pyrophosphatase/phosphodiesterase family member 2 OS=Bos taurus GN=ENPP2 PE=1 SV=1	ENPP2_BOVIN	102 kDa		1e-06	0.83724	837240
DNA damage-binding protein 1 OS=Bos taurus GN=DDB1 PE=2 SV=1	DDB1_BOVIN	127 kDa		1e-06	0.83724	837240
Cytochrome c oxidase subunit 2 OS=Bos taurus GN=MT-CO2 PE=1 SV=1	COX2_BOVIN	26 kDa		1e-06	0.83724	837240
CSTB protein OS=Bos taurus GN=CSTB PE=4 SV=1	A6QPZ0_BOVIN (+2)	12 kDa		1e-06	0.83724	837240
Angiotensinogen OS=Bos taurus GN=AGT PE=2 SV=1	Q3SZH5_BOVIN	45 kDa		1e-06	0.83724	837240
Alpha/beta hydrolase domain-containing protein 14B OS=Bos taurus GN=ABHD14B PE=2 SV=1	ABHEB_BOVIN	22 kDa		1e-06	0.83724	837240
Aldehyde oxidase OS=Bos taurus GN=AOX1 PE=1 SV=2	ADO_BOVIN (+1)	148 kDa		1e-06	0.83724	837240
Aldehyde dehydrogenase, mitochondrial OS=Bos taurus GN=ALDH2 PE=1 SV=2	ALDH2_BOVIN	57 kDa		1e-06	0.83724	837240
ADP/ATP translocase 4 OS=Bos taurus GN=SLC25A31 PE=2 SV=1	ADT4_BOVIN (+1)	36 kDa		1e-06	0.83724	837240
Adenine phosphoribosyltransferase OS=Bos taurus GN=APRT PE=2 SV=1	APT_BOVIN	20 kDa		1e-06	0.83724	837240
Acyl-CoA-binding protein OS=Bos taurus GN=DBI PE=1 SV=2	ACBP_BOVIN	10 kDa		1e-06	0.83724	837240
Actin-related protein T2 OS=Bos taurus GN=ACTRT2 PE=2 SV=1	ACTT2_BOVIN	42 kDa		1e-06	0.83724	837240
Moesin OS=Bos taurus GN=MSN PE=2 SV=3	MOES_BOVIN	68 kDa	TRUE	1e-06	0.83724	837240
V-type proton ATPase subunit E 2 OS=Bos taurus GN=ATP6V1E2 PE=2 SV=1	VATE2_BOVIN	26 kDa		1e-06	0.83724	837240
UPF0468 protein C16orf80 homolog OS=Bos taurus PE=2 SV=1	CP080_BOVIN	23 kDa		1e-06	0.83724	837240
Ubiquitin-like modifier-activating enzyme 1 OS=Bos taurus GN=UBA1 PE=2 SV=1	UBA1_BOVIN	118 kDa		1e-06	0.83724	837240
Transgelin-2 OS=Bos taurus GN=TAGLN2 PE=2 SV=3	TAGL2_BOVIN	22 kDa		1e-06	0.83724	837240
Trans-1,2-dihydrobenzene-1,2-diol dehydrogenase OS=Bos taurus GN=DHDH PE=2 SV=1	DHDH_BOVIN	37 kDa		1e-06	0.83724	837240
Staphylococcal nuclease domain-containing protein 1 OS=Bos taurus GN=SND1 PE=1 SV=1	SND1_BOVIN	102 kDa		1e-06	0.83724	837240
Spermine synthase (Fragment) OS=Bos taurus GN=SMS PE=3 SV=2	F1ME02_BOVIN (+1)	40 kDa		1e-06	0.83724	837240
Sperm associated antigen 6 OS=Bos taurus GN=SPAG6 PE=2 SV=1	Q32L54_BOVIN	55 kDa		1e-06	0.83724	837240
Saccharopine dehydrogenase-like oxidoreductase OS=Bos taurus GN=SCCPDH PE=4 SV=2	F1MX05_BOVIN (+1)	47 kDa		1e-06	0.83724	837240
Proteasome (Prosome, macropain) 26S subunit, non-ATPase, 14 OS=Bos taurus GN=PSMD14 PE=2 SV=1	Q17QP9_BOVIN	35 kDa		1e-06	0.83724	837240
Prostaglandin reductase 2 OS=Bos taurus GN=PTGR2 PE=2 SV=1	PTGR2_BOVIN	38 kDa		1e-06	0.83724	837240
Peptidyl-prolyl cis-trans isomerase OS=Bos taurus GN=LOC526524 PE=4 SV=1	Q2NKS8_BOVIN	12 kDa		1e-06	0.83724	837240
Neurosecretory protein VGF OS=Bos taurus GN=VGF PE=4 SV=2	F2Z4E0_BOVIN (+1)	48 kDa		1e-06	0.83724	837240
MGC165862 protein OS=Bos taurus GN=MGC165862 PE=4 SV=1	A5PK67_BOVIN	10 kDa		1e-06	0.83724	837240
Lumican OS=Bos taurus GN=LUM PE=1 SV=1	LUM_BOVIN	39 kDa		1e-06	0.83724	837240
LGALS3 protein OS=Bos taurus GN=LGALS3 PE=2 SV=1	A6QLZ0_BOVIN	28 kDa		1e-06	0.83724	837240
Isoform Beta-2 of F-actin-capping protein subunit beta OS=Bos taurus GN=CAPZB	sp|P79136-2|CAPZB_BOVIN (+1)	31 kDa		1e-06	0.83724	837240
Isoform B of Phosphate carrier protein, mitochondrial OS=Bos taurus GN=SLC25A3	MPCP_BOVIN	40 kDa		1e-06	0.83724	837240
Isoform AK2B of Adenylate kinase 2, mitochondrial OS=Bos taurus GN=AK2	sp|P08166-2|KAD2_BOVIN (+1)	26 kDa		1e-06	0.83724	837240
Isoform 2 of Unconventional myosin-Ic OS=Bos taurus GN=MYO1C	sp|Q27966-2|MYO1C_BOVIN (+2)	118 kDa		1e-06	0.83724	837240
Interferon-gamma-inducible GTPase IFGGE protein OS=Bos taurus GN=IRGC PE=4 SV=1	F1MJY8_BOVIN (+1)	51 kDa		1e-06	0.83724	837240
Inter-alpha-trypsin inhibitor heavy chain H1 OS=Bos taurus GN=ITIH1 PE=4 SV=1	F1MMP5_BOVIN (+1)	101 kDa		1e-06	0.83724	837240
Hsp90 co-chaperone Cdc37 OS=Bos taurus GN=CDC37 PE=2 SV=1	CDC37_BOVIN	45 kDa		1e-06	0.83724	837240
Heterogeneous nuclear ribonucleoprotein A1 OS=Bos taurus GN=HNRNPA1 PE=1 SV=2	ROA1_BOVIN	34 kDa		1e-06	0.83724	837240
Guanine nucleotide-binding protein subunit alpha-11 OS=Bos taurus GN=GNA11 PE=2 SV=2	GNA11_BOVIN (+1)	42 kDa		1e-06	0.83724	837240
Glutamine synthetase OS=Bos taurus GN=GLUL PE=2 SV=4	GLNA_BOVIN	42 kDa		1e-06	0.83724	837240
Gamma-interferon-inducible lysosomal thiol reductase OS=Bos taurus GN=IFI30 PE=4 SV=2	F1MAU3_BOVIN (+1)	28 kDa		1e-06	0.83724	837240
Fibronectin type III domain-containing protein 8 OS=Bos taurus GN=FNDC8 PE=4 SV=1	F1MJQ7_BOVIN	35 kDa		1e-06	0.83724	837240
Dolichyl-diphosphooligosaccharide--protein glycosyltransferase subunit 2 OS=Bos taurus GN=RPN2 PE=2 SV=1	RPN2_BOVIN	69 kDa		1e-06	0.83724	837240
Diazepam-binding inhibitor-like 5 OS=Bos taurus GN=DBIL5 PE=2 SV=1	DBIL5_BOVIN	10 kDa		1e-06	0.83724	837240
Dehydrogenase/reductase SDR family member 11 OS=Bos taurus GN=DHRS11 PE=2 SV=1	DHR11_BOVIN	28 kDa		1e-06	0.83724	837240
Cystatin-9 OS=Bos taurus GN=CST9 PE=2 SV=1	CST9_BOVIN (+1)	18 kDa		1e-06	0.83724	837240
Cylicin-2 OS=Bos taurus GN=CYLC2 PE=1 SV=1	CYLC2_BOVIN (+1)	54 kDa		1e-06	0.83724	837240
Complement component C6 OS=Bos taurus GN=C6 PE=2 SV=1	CO6_BOVIN (+1)	105 kDa		1e-06	0.83724	837240
Collagen alpha-1(I) chain OS=Bos taurus GN=COL1A1 PE=1 SV=3	CO1A1_BOVIN	139 kDa		1e-06	0.83724	837240
ATP-dependent (S)-NAD(P)H-hydrate dehydratase OS=Bos taurus GN=CARKD PE=3 SV=1	NNRD_BOVIN	35 kDa		1e-06	0.83724	837240
Adseverin OS=Bos taurus GN=SCIN PE=1 SV=1	ADSV_BOVIN	81 kDa		1e-06	0.83724	837240
Acylamino-acid-releasing enzyme OS=Bos taurus GN=APEH PE=1 SV=2	ACPH_BOVIN	81 kDa		1e-06	0.83724	837240
Acetylcholinesterase OS=Bos taurus GN=ACHE PE=4 SV=2	F1MIM4_BOVIN (+2)	67 kDa	TRUE	1e-06	0.83724	837240
AARS protein OS=Bos taurus GN=AARS PE=2 SV=1	A6QLT9_BOVIN	107 kDa		1e-06	0.83724	837240
6-phosphogluconolactonase OS=Bos taurus GN=PGLS PE=2 SV=1	6PGL_BOVIN (+1)	28 kDa		1e-06	0.83724	837240
40S ribosomal protein SA OS=Bos taurus GN=RPSA PE=2 SV=4	RSSA_BOVIN	33 kDa		1e-06	0.83724	837240
Annexin A5 OS=Bos taurus GN=ANXA5 PE=1 SV=3	ANXA5_BOVIN	36 kDa		1e-06	1.6745	1.6745e+06
Profilin OS=Bos taurus PE=3 SV=1	E1BHJ0_BOVIN (+1)	15 kDa		1e-06	1.6745	1.6745e+06
Haloacid dehalogenase-like hydrolase domain-containing protein 2 OS=Bos taurus GN=HDHD2 PE=2 SV=1	HDHD2_BOVIN	29 kDa		1e-06	1.6745	1.6745e+06
Alcohol dehydrogenase [NADP(+)] OS=Bos taurus GN=AKR1A1 PE=2 SV=1	AK1A1_BOVIN	37 kDa		1e-06	1.6745	1.6745e+06
Transaldolase OS=Bos taurus GN=TALDO1 PE=3 SV=1	G5E5C8_BOVIN (+1)	38 kDa		1e-06	1.6745	1.6745e+06
Rho GDP-dissociation inhibitor 1 OS=Bos taurus GN=ARHGDIA PE=1 SV=3	GDIR1_BOVIN (+1)	23 kDa		1e-06	1.6745	1.6745e+06
Retinal dehydrogenase 1 OS=Bos taurus GN=ALDH1A1 PE=2 SV=3	AL1A1_BOVIN	55 kDa		1e-06	1.6745	1.6745e+06
Prothrombin OS=Bos taurus GN=F2 PE=1 SV=2	THRB_BOVIN	71 kDa		1e-06	1.6745	1.6745e+06
Histidine-rich glycoprotein (Fragments) OS=Bos taurus GN=HRG PE=1 SV=1	HRG_BOVIN	44 kDa		1e-06	1.6745	1.6745e+06
Glutathione S-transferase Mu 1 OS=Bos taurus GN=GSTM4 PE=2 SV=1	A1A4L7_BOVIN	26 kDa	TRUE	1e-06	1.6745	1.6745e+06
Glucose-6-phosphate 1-dehydrogenase OS=Bos taurus GN=G6PD PE=3 SV=1	F1MMK2_BOVIN	59 kDa		1e-06	1.6745	1.6745e+06
Complement component C9 OS=Bos taurus GN=C9 PE=2 SV=1	CO9_BOVIN	62 kDa		1e-06	1.6745	1.6745e+06
VDAC5P protein OS=Bos taurus GN=VDAC5P PE=2 SV=1	A6H783_BOVIN (+1)	31 kDa		1e-06	1.6745	1.6745e+06
Serpin B6 OS=Bos taurus GN=SERPINB6 PE=3 SV=2	F1N2A2_BOVIN	42 kDa	TRUE	1e-06	1.6745	1.6745e+06
Protein phosphatase 1 regulatory subunit 7 OS=Bos taurus GN=PPP1R7 PE=1 SV=1	PP1R7_BOVIN	41 kDa		1e-06	1.6745	1.6745e+06
Phosphoserine aminotransferase OS=Bos taurus GN=PSAT1 PE=2 SV=1	A6QR28_BOVIN	41 kDa		1e-06	1.6745	1.6745e+06
Peroxiredoxin-6 OS=Bos taurus GN=PRDX6 PE=1 SV=3	PRDX6_BOVIN	25 kDa		1e-06	1.6745	1.6745e+06
N-acetylneuraminic acid synthase OS=Bos taurus GN=NANS PE=2 SV=1	Q1RMX7_BOVIN	40 kDa		1e-06	1.6745	1.6745e+06
Glutaminyl-peptide cyclotransferase OS=Bos taurus GN=QPCT PE=2 SV=1	Q0P598_BOVIN (+1)	41 kDa		1e-06	1.6745	1.6745e+06
Chloride intracellular channel protein 4 OS=Bos taurus GN=CLIC4 PE=2 SV=3	CLIC4_BOVIN	29 kDa		1e-06	1.6745	1.6745e+06
Chloride intracellular channel protein 1 OS=Bos taurus GN=CLIC1 PE=2 SV=3	CLIC1_BOVIN	27 kDa		1e-06	1.6745	1.6745e+06
Canx protein OS=Bos taurus GN=canx PE=2 SV=1	A7Z066_BOVIN	68 kDa		1e-06	1.6745	1.6745e+06
Calicin OS=Bos taurus GN=CCIN PE=1 SV=1	CALI_BOVIN	67 kDa		1e-06	1.6745	1.6745e+06
Sepiapterin reductase OS=Bos taurus GN=SPR PE=2 SV=1	SPRE_BOVIN	29 kDa		1e-06	1.6745	1.6745e+06
Proteasome subunit alpha type OS=Bos taurus GN=PSMA6 PE=3 SV=1	G5E5C3_BOVIN (+1)	27 kDa		1e-06	1.6745	1.6745e+06
PEX OS=Bos taurus GN=MMP2 PE=4 SV=1	F1MKH8_BOVIN (+1)	74 kDa		1e-06	1.6745	1.6745e+06
Muellerian-inhibiting factor OS=Bos taurus GN=AMH PE=3 SV=1	F1MZL1_BOVIN (+1)	61 kDa		1e-06	1.6745	1.6745e+06
Keratin type II cuticular Hb4 (Type II hair keratin Hb4) (Keratin-84) (K84) cRAP	gi|48474671	65 kDa	TRUE	1e-06	1.6745	1.6745e+06
Inter-alpha-trypsin inhibitor heavy chain H2 OS=Bos taurus GN=ITIH2 PE=4 SV=2	F1MNW4_BOVIN	106 kDa		1e-06	1.6745	1.6745e+06
Hypoxanthine-guanine phosphoribosyltransferase OS=Bos taurus GN=HPRT1 PE=2 SV=3	HPRT_BOVIN	24 kDa		1e-06	1.6745	1.6745e+06
Histone H3.1 OS=Bos taurus PE=1 SV=2	H31_BOVIN	15 kDa	TRUE	1e-06	1.6745	1.6745e+06
Histone H3 OS=Bos taurus GN=LOC788077 PE=3 SV=1	E1BGN3_BOVIN (+1)	15 kDa	TRUE	1e-06	1.6745	1.6745e+06
Capping protein (Actin filament) muscle Z-line, alpha 3 OS=Bos taurus GN=CAPZA3 PE=2 SV=1	Q32KS3_BOVIN	35 kDa		1e-06	1.6745	1.6745e+06
2-oxoglutarate dehydrogenase, mitochondrial OS=Bos taurus GN=OGDH PE=2 SV=1	ODO1_BOVIN	116 kDa		1e-06	1.6745	1.6745e+06
14-3-3 protein epsilon OS=Bos taurus GN=YWHAE PE=2 SV=1	1433E_BOVIN	29 kDa	TRUE	1e-06	2.5117	2511700
Glycogen phosphorylase, liver form OS=Bos taurus GN=PYGL PE=2 SV=1	PYGL_BOVIN	97 kDa		1e-06	2.5117	2511700
Endoplasmin OS=Bos taurus GN=HSP90B1 PE=2 SV=1	ENPL_BOVIN	92 kDa		1e-06	2.5117	2511700
V-type proton ATPase catalytic subunit A OS=Bos taurus GN=ATP6V1A PE=2 SV=2	VATA_BOVIN	68 kDa		1e-06	2.5117	2511700
Peroxiredoxin-4 OS=Bos taurus GN=PRDX4 PE=2 SV=1	PRDX4_BOVIN	31 kDa	TRUE	1e-06	2.5117	2511700
Cofilin-1 OS=Bos taurus GN=CFL1 PE=2 SV=3	COF1_BOVIN	19 kDa		1e-06	2.5117	2511700
BLVRA protein OS=Bos taurus GN=BLVRA PE=2 SV=1	A5D7K0_BOVIN	34 kDa		1e-06	2.5117	2511700
Serine/threonine-protein phosphatase 2A activator OS=Bos taurus GN=PPP2R4 PE=2 SV=1	PTPA_BOVIN	37 kDa		1e-06	2.5117	2511700
Mitochondrial carrier homolog 2 OS=Bos taurus GN=MTCH2 PE=2 SV=1	A6QR21_BOVIN (+1)	33 kDa		1e-06	2.5117	2511700
Embryo-specific fibronectin 1 transcript variant OS=Bos taurus GN=FN1 PE=2 SV=1	B8Y9S9_BOVIN (+3)	262 kDa		1e-06	2.5117	2511700
Antithrombin-III OS=Bos taurus GN=SERPINC1 PE=3 SV=1	F1MSZ6_BOVIN	52 kDa		1e-06	2.5117	2511700
Zeta-crystallin OS=Bos taurus GN=CRYZ PE=2 SV=2	QOR_BOVIN	35 kDa		1e-06	2.5117	2511700
Plastin-1 OS=Bos taurus GN=PLS1 PE=2 SV=1	PLSI_BOVIN	71 kDa	TRUE	1e-06	2.5117	2511700
Keratin, type II cytoskeletal 7 OS=Bos taurus GN=KRT7 PE=2 SV=1	K2C7_BOVIN	52 kDa	TRUE	1e-06	2.5117	2511700
Cytoplasmic aconitate hydratase OS=Bos taurus GN=ACO1 PE=2 SV=1	ACOC_BOVIN (+1)	98 kDa		1e-06	2.5117	2511700
Mannose-6-phosphate isomerase OS=Bos taurus GN=MPI PE=3 SV=2	F1N327_BOVIN (+1)	46 kDa		1e-06	3.349	3.349e+06
Ubiquitin carboxyl-terminal hydrolase isozyme L1 OS=Bos taurus GN=UCHL1 PE=1 SV=2	UCHL1_BOVIN	28 kDa		1e-06	3.349	3.349e+06
Apolipoprotein A-I OS=Bos taurus GN=APOA1 PE=1 SV=3	APOA1_BOVIN	30 kDa		1e-06	3.349	3.349e+06
L-lactate dehydrogenase B chain OS=Bos taurus GN=LDHB PE=2 SV=4	LDHB_BOVIN	37 kDa	TRUE	1e-06	3.349	3.349e+06
Voltage-dependent anion-selective channel protein 2 OS=Bos taurus GN=VDAC2 PE=2 SV=2	VDAC2_BOVIN	32 kDa		1e-06	3.349	3.349e+06
T-complex protein 1 subunit theta OS=Bos taurus GN=CCT8 PE=1 SV=3	TCPQ_BOVIN	60 kDa		1e-06	3.349	3.349e+06
Beta-2-glycoprotein 1 OS=Bos taurus GN=APOH PE=1 SV=4	APOH_BOVIN	38 kDa		1e-06	3.349	3.349e+06
SERPIND1 protein OS=Bos taurus GN=SERPIND1 PE=2 SV=1	A6QPP2_BOVIN	55 kDa		1e-06	3.349	3.349e+06
Malate dehydrogenase, cytoplasmic OS=Bos taurus GN=MDH1 PE=2 SV=3	MDHC_BOVIN	36 kDa		1e-06	3.349	3.349e+06
Kininogen-1 light chain OS=Bos taurus GN=KNG1 PE=4 SV=2	F1MNV5_BOVIN (+2)	48 kDa		1e-06	3.349	3.349e+06
Cysteine and glycine-rich protein 1 OS=Bos taurus GN=CSRP1 PE=2 SV=3	CSRP1_BOVIN	21 kDa		1e-06	3.349	3.349e+06
14-3-3 protein theta OS=Bos taurus GN=YWHAQ PE=2 SV=1	1433T_BOVIN	28 kDa	TRUE	1e-06	3.349	3.349e+06
Serpin A3-7 OS=Bos taurus GN=SERPINA3-7 PE=3 SV=1	SPA37_BOVIN	47 kDa	TRUE	1e-06	3.349	3.349e+06
Histone H3.3 OS=Bos taurus GN=H3F3A PE=1 SV=3	H33_BOVIN	15 kDa	TRUE	1e-06	3.349	3.349e+06
Clathrin heavy chain 1 OS=Bos taurus GN=CLTC PE=1 SV=1	CLH1_BOVIN	192 kDa		1e-06	4.1862	4.1862e+06
Phosphoglycolate phosphatase OS=Bos taurus GN=PGP PE=2 SV=1	PGP_BOVIN	34 kDa		1e-06	4.1862	4.1862e+06
Protein HP-20 homolog OS=Bos taurus PE=2 SV=1	HP20_BOVIN	21 kDa		1e-06	4.1862	4.1862e+06
Alpha-2-antiplasmin OS=Bos taurus GN=SERPINF2 PE=1 SV=2	A2AP_BOVIN	55 kDa		1e-06	4.1862	4.1862e+06
Keratin, type I cytoskeletal 19 OS=Bos taurus GN=KRT19 PE=2 SV=1	K1C19_BOVIN	44 kDa	TRUE	1e-06	4.1862	4.1862e+06
Phosphoglucomutase-1 OS=Bos taurus GN=PGM1 PE=2 SV=1	PGM1_BOVIN	62 kDa		1e-06	4.1862	4.1862e+06
Peptidyl-prolyl cis-trans isomerase A OS=Bos taurus GN=PPIA PE=1 SV=2	PPIA_BOVIN	18 kDa		1e-06	4.1862	4.1862e+06
PDIA6 protein (Fragment) OS=Bos taurus GN=PDIA6 PE=2 SV=1	A6QNL5_BOVIN	50 kDa		1e-06	5.0234	5023400
Fatty acid synthase OS=Bos taurus GN=FASN PE=4 SV=2	F1N647_BOVIN	274 kDa		1e-06	5.0234	5023400
Transketolase-like protein 1 OS=Bos taurus GN=TKTL1 PE=2 SV=1	TKTL1_BOVIN	65 kDa		1e-06	5.0234	5023400
Peroxiredoxin-1 OS=Bos taurus GN=PRDX1 PE=2 SV=1	PRDX1_BOVIN	22 kDa	TRUE	1e-06	5.0234	5023400
Bifunctional ATP-dependent dihydroxyacetone kinase/FAD-AMP lyase (cyclizing) OS=Bos taurus GN=DAK PE=2 SV=1	A0JN77_BOVIN (+1)	59 kDa		1e-06	5.0234	5023400
Heat shock protein beta-1 OS=Bos taurus GN=HSPB1 PE=3 SV=2	E1BEL7_BOVIN (+1)	23 kDa		1e-06	5.0234	5023400
Ribonuclease-like protein 10 OS=Bos taurus GN=RNASE10 PE=3 SV=2	F1MSQ3_BOVIN	23 kDa		1e-06	5.0234	5023400
Adenylyl cyclase-associated protein 1 OS=Bos taurus GN=CAP1 PE=2 SV=3	CAP1_BOVIN	51 kDa	TRUE	1e-06	5.0234	5023400
Inter-alpha-trypsin inhibitor heavy chain H4 OS=Bos taurus GN=ITIH4 PE=4 SV=2	F1MMD7_BOVIN (+1)	102 kDa		1e-06	5.0234	5023400
Ectonucleotide pyrophosphatase/phosphodiesterase family member 3 OS=Bos taurus GN=ENPP3 PE=1 SV=2	ENPP3_BOVIN (+1)	100 kDa		1e-06	5.0234	5023400
Keratin, type II cytoskeletal 8 OS=Bos taurus GN=KRT8 PE=2 SV=3	K2C8_BOVIN	54 kDa	TRUE	1e-06	5.0234	5023400
6-phosphogluconate dehydrogenase, decarboxylating OS=Bos taurus GN=PGD PE=2 SV=2	Q3ZCI4_BOVIN	53 kDa		1e-06	5.0234	5023400
Peroxiredoxin-2 OS=Bos taurus GN=PRDX2 PE=2 SV=1	PRDX2_BOVIN	22 kDa		1e-06	5.8607	5860700
Tryptophan--tRNA ligase, cytoplasmic OS=Bos taurus GN=WARS PE=1 SV=3	SYWC_BOVIN	54 kDa		1e-06	5.8607	5860700
Heat shock cognate 71 kDa protein OS=Bos taurus GN=HSPA8 PE=1 SV=2	HSP7C_BOVIN	71 kDa	TRUE	1e-06	5.8607	5860700
Adenylyl cyclase-associated protein OS=Bos taurus GN=CAP1 PE=2 SV=1	A6QLB7_BOVIN	51 kDa	TRUE	1e-06	5.8607	5860700
Plastin-3 OS=Bos taurus GN=PLS3 PE=2 SV=1	PLST_BOVIN	71 kDa	TRUE	1e-06	5.8607	5860700
D-3-phosphoglycerate dehydrogenase OS=Bos taurus GN=PHGDH PE=2 SV=3	SERA_BOVIN	56 kDa		1e-06	6.6979	6697900
Elongation factor 1-alpha 1 OS=Bos taurus GN=EEF1A1 PE=2 SV=1	EF1A1_BOVIN	50 kDa	TRUE	1e-06	6.6979	6697900
Fibrinogen beta chain OS=Bos taurus GN=FGB PE=4 SV=2	F1MAV0_BOVIN	56 kDa		1e-06	6.6979	6697900
Elongation factor 2 OS=Bos taurus GN=EEF2 PE=2 SV=3	EF2_BOVIN	95 kDa		1e-06	6.6979	6697900
Plasminogen OS=Bos taurus GN=PLG PE=1 SV=2	PLMN_BOVIN	91 kDa		1e-06	6.6979	6697900
TKT protein OS=Bos taurus GN=TKT PE=2 SV=1	A7Z014_BOVIN	68 kDa		1e-06	7.5351	7535100
GUSB protein OS=Bos taurus GN=GUSB PE=2 SV=1	A3KMY8_BOVIN	74 kDa		1e-06	7.5351	7535100
Annexin A1 OS=Bos taurus GN=ANXA1 PE=2 SV=2	ANXA1_BOVIN (+1)	39 kDa		1e-06	7.5351	7535100
Triosephosphate isomerase OS=Bos taurus GN=TPI1 PE=2 SV=3	TPIS_BOVIN	27 kDa		1e-06	9.2096	9209600
Ribose-phosphate pyrophosphokinase (Fragment) OS=Bos taurus GN=PRPS2 PE=3 SV=1	G3MY14_BOVIN	24 kDa		1e-06	9.2096	9209600
Purine nucleoside phosphorylase OS=Bos taurus GN=PNP PE=1 SV=3	PNPH_BOVIN	32 kDa		1e-06	9.2096	9209600
Glutathione S-transferase Mu 1 OS=Bos taurus GN=GSTM1 PE=1 SV=3	GSTM1_BOVIN	26 kDa	TRUE	1e-06	9.2096	9209600
Alpha-1B-glycoprotein OS=Bos taurus GN=A1BG PE=1 SV=1	A1BG_BOVIN	54 kDa		1e-06	9.2096	9209600
Annexin A2 OS=Bos taurus GN=ANXA2 PE=1 SV=2	ANXA2_BOVIN	39 kDa		1e-06	9.2096	9209600
PDIA3 protein OS=Bos taurus GN=PDIA3 PE=2 SV=1	A5D7E8_BOVIN (+1)	57 kDa		1e-06	10.047	1.0047e+07
Glyceraldehyde-3-phosphate dehydrogenase OS=Bos taurus GN=GAPDH PE=1 SV=4	G3P_BOVIN	36 kDa	TRUE	1e-06	10.047	1.0047e+07
Serpin A3-3 OS=Bos taurus GN=SERPINA3-3 PE=1 SV=2	SPA33_BOVIN (+1)	46 kDa	TRUE	1e-06	10.047	1.0047e+07
Fibrinogen alpha chain OS=Bos taurus GN=FGA PE=2 SV=1	A5PJE3_BOVIN (+1)	67 kDa		1e-06	10.047	1.0047e+07
Glutathione S-transferase P OS=Bos taurus GN=GSTP1 PE=1 SV=2	GSTP1_BOVIN	24 kDa		1e-06	11.721	11721000
Tubulin alpha-4A chain OS=Bos taurus GN=TUBA4A PE=1 SV=2	TBA4A_BOVIN	50 kDa	TRUE	1e-06	12.559	12559000
Hemopexin OS=Bos taurus GN=HPX PE=2 SV=1	HEMO_BOVIN	52 kDa		1e-06	15.07	1.507e+07
Fibrinogen gamma-B chain OS=Bos taurus GN=FGG PE=4 SV=1	F1MGU7_BOVIN (+1)	50 kDa		1e-06	15.908	15908000
Actin, alpha skeletal muscle OS=Bos taurus GN=ACTA1 PE=1 SV=1	ACTS_BOVIN	42 kDa	TRUE	1e-06	15.908	15908000
Creatine kinase B-type OS=Bos taurus GN=CKB PE=2 SV=1	KCRB_BOVIN	43 kDa		1e-06	17.582	17582000
Cytosolic non-specific dipeptidase OS=Bos taurus GN=CNDP2 PE=2 SV=1	CNDP2_BOVIN	53 kDa		1e-06	17.582	17582000
Pyruvate kinase OS=Bos taurus GN=PKM2 PE=2 SV=1	A5D984_BOVIN	58 kDa		1e-06	18.419	18419000
Cytosol aminopeptidase OS=Bos taurus GN=LAP3 PE=3 SV=1	G3N0I4_BOVIN (+2)	54 kDa		1e-06	18.419	18419000
Alpha-2-macroglobulin OS=Bos taurus GN=A2M PE=1 SV=2	A2MG_BOVIN	168 kDa		1e-06	34.327	34327000
