# Supplementary material for: Proteomics dataset of epididymal fluid, seminal plasma, and proteins loosely attached to epididymal and ejaculated sperm from Angus bulls
Source: Data Brief. 2022 Apr 15;42:108150. doi: 10.1016/j.dib.2022.108150 (PMC9058950; doi:10.1016/j.dib.2022.108150)
Supplement: Supplementary file 3 [file mmc3.xlsx]

## Sheet: edit2
Term	Ejacualted fluid			Epididymal fluid
	count	Gene Symbol	FDR	count	Gene Symbol	FDR
GO:0070062~extracellular exosome	86	LGALS3BP, GPI, SERPINA1, CPQ, GDI2, PEBP1, PARK7, PLOD1, ACTB, SERPINA5, ACTR1B, NAGLU, CDH1, PPP2R1A, PEBP4, C1QTNF5, DAG1, TIMP2, SDF4, PTGDS, B2M, CTSB, HSP90AA1, ATP6AP1, PGAM1, GAA, PGAM2, SORD, RNASE4, YWHAZ, TPST2, ACTA1, SYPL1, NPC2, TCP1, PPIB, EZR, RHCG, FBP1, S100A9, DSC2, S100A8, LTF, CUTA, ENPEP, FH, VCP, AK1, GBA, HTRA1, PRCP, HSPA13, GNS, C2, LDHC, C3, PSMB6, HPX, LDHA, CAND1, TTR,…	1.94612e-32	188	MTCH2, MPI, PEBP1, PARK7, ACTB, CNDP2, LGALS1, PSMD7, PPP2R1A, PEBP4, CFL1, PSMD1, CAPN1, ENPP3, PTGDS, PRKACA, PDIA3, G6PD, SERPINF1, ACTN1, SERPINF2, TALDO1, RNASE4, MIF, PDIA6, TUBA4A, EEF1A1, SYPL1, ERP29, VDAC2, PSME2, LAP3, PPIB, RHCG, EZR, PPIA, PLBD2, PFN2, ATP6V1A, VCP, AK1, A1BG, TXN, GNS, HSP90B1, ACAT1, C3, LDHC, PRDX2, LDHB, HPX, ATP5B, LDHA, PRKAR2A, PRDX1, C9, ESD, PGK1, ATP6V1H, A…	1.1942e-91
GO:0005615~extracellular space	41	GPI, ORM1, SERPINA1, CPQ, GBA, PLA2G7, CLU, CTSS, SERPINA5, CST3, C3, TTR, C1QTNF5, PSAP, DAG1, SPP1, TIMP2, CCL2, PTGDS, GC, CTSD, B2M, CTSB, ACE, SERPINA3-1, GPX5, SOD1, F5, TF, BPIFB1, GLB1, OGN, PPT1, NUCB1, SPACA3, CD9, EZR, S100A9, SERPINA3-7, S100A8, LTF	9.56585e-14	56	GPI, ORM1, SERPINA1, CPQ, HSPB1, CLU, CTSS, SERPINA5, LGALS1, CFL1, ENPP2, CTSF, PTGDS, GUSB, SERPINB1, SERPINA3-3, TPI1, ANXA1, ANXA2, SERPINA3-1, SERPINF1, ACTN1, SERPINF2, GPX5, AKR1A1, MIF, SERPINB6, DDB1, EEF1A1, SPACA3, MFGE8, EZR, ALDOA, PPIA, SERPINA3-7, LTF, SERPINC1, GSTP1, HSPD1, SELENBP1, C3, TTR, PRDX1, CKB, GC, A2M, ACE, MDH1, SERPIND1, PRDX6, SOD1, TF, LRG1, GLB1, OGN, CALR	3.39211e-13
GO:0005576~extracellular region	29	SPADH1, PIGR, SPADH2, CFH, C2, DPP4, NPPC, DNPEP, ARSK, SPP1, S100A12, PTGDS, B2M, HSP90AA1, ACE, ANG2, SPINK6, TFPI2, RNASE4, NGF, RNASE1, SCGB1D, F5, PPT1, CATHL1, GLIPR1L1, S100A9, CFB	3.30679e-12	27	SPADH1, ITIH4, PLG, TXN, DNPEP, SPINLW1, APOH, ENPP3, A2M, PTGDS, HSP90AA1, DEFB119, ACE, RNASE10, SERPINF1, FN1, RNASE4, RNASE1, SCGB1D, AGT, QPCT, GLIPR1L1, MFGE8, PPIA, CFB	2.38684e-05
GO:0072562~blood microparticle	12	C3, LGALS3BP, HPX, ACTA1, TF, DNPEP, ACTC1, HSPA1L, MSN, GC, YWHAZ, ACTB	5.10023e-09	29	LGALS3BP, ITIH4, SERPINC1, A1BG, KNG1, ACTB, C3, HPX, DNPEP, C9, A2M, GC, CLIC1, FGB, HSPA8, HSPA1L, AHSG, FGG, SERPINF2, FN1, MSN, APOA1, F2, YWHAZ, AGT, ACTA1, TF, ACTC1, HRG	4.17551e-28
GO:0043209~myelin sheath	13	GPI, HSP90AA1, VCP, MDH2, PGAM1, GDI2, MSN, TUBB4B, TUBB4A, ACTB, EHD1, TCP1, EZR	3.6286e-07	36	ATP6V1A, GPI, VCP, WDR1, GDI2, ATP5A1, CLTC, ACTB, HSPD1, CDC42, LDHB, ATP5B, UCHL1, CA2, PRDX1, CKB, YWHAG, PDIA3, CCT3, HSPA8, CCT2, HSP90AA1, MDH1, MDH2, PGAM1, MSN, MIF, TUBB4B, TUBB4A, CANX, TCP1, ATP6V1B2, VDAC2, ACO2, EZR, TKT	3.42307e-28
GO:0042470~melanosome	8	HSP90AA1, HSPA5, TPP1, PPIB, CTSD, YWHAZ, CCT4, CTSB	0.000110632	18	YWHAE, PDIA3, HSPA8, HSP90AA1, ANXA2, HSPA5, SERPINF1, CLTC, CAPG, YWHAZ, HSP90B1, FASN, PRDX1, ERP29, ATP6V1B2, TPP1, PPIB, CCT4	3.39211e-13
GO:0005925~focal adhesion	14	GSN, GDI2, MSN, YWHAZ, ACTB, ACTC1, CDH1, PRKAR2A, DAG1, CD9, EZR, PPIB, B2M	0.00024194	32	YWHAE, GDI2, HSPB1, ACTB, HSP90B1, CDC42, PPP1CC, CSRP1, YWHAQ, PRKAR2A, CFL1, CAPN1, YWHAG, CAP1, PDIA3, HSPA8, ANXA1, GSN, ACTN1, ANXA5, NME2, MSN, YWHAZ, HNRNPK, ACTC1, CALR, LAP3, VIM, PPIB, EZR, PPIA	6.63082e-13
GO:0005737~cytoplasm	39	GPI, ENPEP, CPQ, AK1, PEBP1, PARK7, ENO1, CCT6B, LDHC, LDHA, DNPEP, ACTR1B, CAND1, PPP2R1A, PRKAR2A, UBC, PSAP, PSMB1, DAG1, S100A12, HSP90AA1, GSN, SERPINA3-1, KRT8, HSPA2, TUBB4B, TUBB4A, SOD1, ACTA1, ACTC1, PRKAR1A, GAPDHS, FBP1, S100A9, ROPN1, S100A8, TUBA8, GALK1	0.365402	108	MPI, PEBP1, PARK7, ENO1, CNDP2, CCT6B, PNP, PPP2R1A, ARHGDIA, CFL1, PLS3, CAPN1, PRKACA, TKTL1, KRT8, TALDO1, MIF, TUBA4A, ASRGL1, EEF1A1, PRKAR1A, GAPDHS, PSME2, LAP3, ROPN1, PFN2, ISYNA1, AK1, TXN, SULT1A1, LDHC, PRDX2, LDHB, LDHA, PRKAR2A, C9, UBC, PGK1, GSTM1, IDH1, HSPA2, EEF2, PRDX6, HNRNPK, FASN, TUBA8, GALK1, GPI, WDR1, CPQ, OLA1, HSPB1, AKR1B1, PYGL, UCHL1, ACTR1B, YWHAQ, PPP2R4, CA2, AO…	3.01187e-11
GO:0005829~cytosol				50	CLIC4, PARK7, CLU, ACTB, UCHL1, PPP2R1A, CA2, AOX1, PGM2, CAPN1, NANS, PGM1, PACRG, G6PD, HSP90AA1, TPI1, ANXA1, ANXA2, PGAM1, ANXA5, PGAM2, AKR1A1, ABHD14B, EEF1A1, ALDH1A1, ATP6V1B2, PGP, EZR, FBP1, PPIA, GAPDH, ATP6V1A, FH, VCP, TXN, HSP90B1, HSPD1, SELENBP1, CDC42, NFS1, HSPA8, MDH1, HSPA1L, GOT1, IDH1, PRDX6, SOD1, EHD2, CALR, VIM	7.14314e-09
GO:0005913~cell-cell adherens junction	7	PSMB6, LDHA, CDH1, PARK7, EZR, YWHAZ, DSC2	0.0037296	15	YWHAE, HSPA8, ANXA2, OLA1, CAPG, PARK7, EEF2, PRDX6, YWHAZ, LDHA, ATIC, HNRNPK, PRDX1, EZR, CLIC1	2.40426e-08
GO:0031012~extracellular matrix	6	OGN, TFPI2, HTRA1, TUBB4B, CLU, SOD1	0.0389861	16	HSPA8, CCT2, AHSG, SERPINF1, TUBB4B, EEF2, CLU, HSP90B1, SOD1, ATP5B, HNRNPK, PRDX1, OGN, CFL1, VIM, MFGE8	5.63069e-08
GO:0016020~membrane	16	LGALS3BP, CUTA, ACE, PGAM1, GDI2, F5, LDHA, ACTC1, ACTR1B, CAND1, DAG1, NUCB1, SDF4, CD9, PPIB, GALK1	0.178898	36	YWHAE, LGALS3BP, MTCH2, GDI2, OLA1, SELENBP1, CDC42, LDHA, ACTR1B, PSMD7, ATIC, CAND1, PSMB2, YWHAQ, CFL1, PSMD1, YWHAG, ANXA1, ACE, ANXA2, DCXR, PGAM1, ANXA5, DYNLL1, PRDX6, HNRNPK, ACTC1, PSMC4, ERP29, PSME2, PPIB, ALDOA, MFGE8, PPIA, PAFAH1B3, GALK1	0.000190807
GO:0005839~proteasome core complex	3	PSMB6, PSMA2, PSMB1	0.0951331	5	PSMA5, PSMA4, PSMB2, PSMB3, PSMA2	0.00365543
GO:0005739~mitochondrion				38	YWHAE, ATP6V1A, MTCH2, FH, ACADVL, CLIC4, OAT, GSTP1, CLTC, NUDT2, PARK7, TXN, ACAT1, PPP1CC, LDHB, ATIC, OXCT1, PSMB3, PRDX1, CKB, CAPN1, PRKACA, CCT7, CLIC1, PACRG, MDH1, GOT1, DCXR, DYNLL1, YWHAZ, SOD1, HADHB, QDPR, FASN, VDAC2, TPP1, ACO2, LAP3	2.38684e-05
GO:0005577~fibrinogen complex				5	FGB, FGA, FGG, SERPINF2, FN1	5.06616e-05
GO:0019773~proteasome core complex, alpha-subunit complex				4	PSMA5, PSMA4, PSMA2, PSMA8	0.00360022
GO:0044297~cell body	7	ACTA1, ACTC1, HSPA1L, TCP1, PARK7, CCT7, CCT4	3.60675e-05	10	CCT3, CCT2, ACTA1, PACRG, ACTC1, HSPA1L, TCP1, PARK7, CCT7, CCT4	3.72882e-07
GO:0005832~chaperonin-containing T-complex	5	CCT6A, TCP1, CCT7, CCT4, CCT6B	2.64082e-05	8	CCT6A, CCT3, CCT2, TCP1, CCT8, CCT7, CCT4, CCT6B	6.17493e-10
GO:0002199~zona pellucida receptor complex	4	HSPA1L, TCP1, CCT7, CCT4	0.000721508	6	CCT3, CCT2, HSPA1L, TCP1, CCT7, CCT4	1.74193e-06
GO:0044853~plasma membrane raft	4	PRKAR1A, PRKAR2A, EZR	0.000721508	5	PRKAR1A, PRKAR2A, EZR, PRKACA	9.43393e-05
GO:0005874~microtubule	7	CCT6A, TCP1, CCT7, TUBB4B, TUBB4A, CCT4, TUBA8	0.0356591	12	CCT6A, CCT3, CCT2, ODF2, TCP1, DYNLL1, CCT7, TUBB4B, TUBB4A, TUBA4A, CCT4, TUBA8	0.00127815
GO:0005952~cAMP-dependent protein kinase complex	3	PRKAR1A, PRKAR2A	0.010946	3	PRKAR1A, PRKAR2A	0.0300055
GO:0031588~nucleotide-activated protein kinase complex	3	PRKAR1A, PRKAR2A	0.0321457	3	PRKAR1A, PRKAR2A	0.0892672
GO:0042583~chromaffin granule	3	SERPINA3-1, CLU, SERPINA3-7	0.0357832	4	SERPINA3-3, SERPINA3-1, CLU, SERPINA3-7	0.00685808
GO:0030175~filopodium	5	ACTA1, ACTC1, DAG1, MSN, EZR	0.00833665	5	CDC42, ACTA1, ACTC1, MSN, EZR	0.0550606
GO:0002080~acrosomal membrane	3	SPACA1, SLC2A3, SERPINA5	0.0468094	4	TEX101, SPACA1, SLC2A3, SERPINA5	0.0150496
GO:0048471~perinuclear region of cytoplasm	11	EHD1, TF, VCP, CDH1, MSN, PARK7, EZR, PTGDS, PPIB, CLU, CTSB	0.0321457	14	CLIC4, VCP, MSN, PARK7, CLU, HSP90B1, EHD2, TF, CALR, ENPP3, EZR, PTGDS, PPIB, CLIC1	0.123812
GO:0005764~lysosome	17	CTSA, ARSA, MANBA, ACE, CPQ, PRCP, GNS, CTSS, NPC2, GLB1, PSAP, PPT1, TPP1, HPSE, CTSD, LGMN, CTSB	2.09278e-11	16	ARSA, MANBA, ACE, CPQ, FUCA1, PRCP, PRDX6, GNS, CTSS, NPC2, GLB1, TPP1, CTSF, CAPN1, GUSB, PLBD2	7.0862e-07
GO:0031410~cytoplasmic vesicle	7	ENPEP, SERPINA3-1, ANG2, RHCG, SERPINA3-7, DSC2, SOD1	0.0135466	7	SERPINA3-3, SERPINA3-1, ESD, RHCG, PRDX6, SERPINA3-7, SOD1	0.169117
GO:0001931~uropod	2	MSN, EZR	0.37862
GO:0031528~microvillus membrane	2	MSN, EZR	0.406497
GO:0016324~apical plasma membrane	7	DPP4, TF, ENPEP, C1QTNF5, MSN, EZR, RHCG	0.0389861	8	ATP6V1A, TF, ANXA1, AKR1A1, FN1, MSN, EZR, RHCG	0.201526
GO:0005815~microtubule organizing center				5	CDC42, ACTR1B, TCP1, CCT8, CCT4	0.293764
GO:0005794~Golgi apparatus	13	SERPINA1, CPQ, GDI2, PSMB6, TPST2, CAND1, CDH1, GLB1, TCP1, PPT1, NUCB1, PTGDS, B2M	0.0389861
GO:0097228~sperm principal piece				3	PGAM1, AKAP3, ROPN1	0.230164
GO:0045121~membrane raft	5	DPP4, PPT1, DAG1, PARK7, HPSE	0.142312
GO:0005856~cytoskeleton	7	GSN, DAG1, MSN, S100A12, S100A9, ACTB, S100A8	0.0382923	7	PNP, GSN, MSN, CCIN, ACTRT2, ACTB, PFN2	0.33157
GO:0030027~lamellipodium	6	DPP4, ACTA1, ACTC1, GSN, CDH1, DAG1	0.0382923
GO:0005634~nucleus				68	MTCH2, CLIC4, HSPB1, PEBP1, PARK7, CLU, PPP2R4, CSRP1, ARHGDIA, PSMD1, CCIN, TEKT5, CLIC1, PDIA3, TKTL1, PACRG, HSP90AA1, TPI1, ANXA1, WARS, ANXA2, DCXR, PGAM2, NME2, DNTTIP1, TALDO1, DYNLL1, YWHAZ, ASRGL1, DDB1, EEF1A1, PSMA4, PSMA2, GAPDHS, VDAC2, PPIB, ALDOA, PPIA, GAPDH, LTF, OTUB1, VCP, GSTP1, TXN, AKAP3, HSP90B1, PSMA8, LDHC, ATP5B, LDHA, UGP2, CAND1, PRDX1, PPP1R7, UBC, HSPA8, ODF1, GOT1, …	0.0989895
GO:0042645~mitochondrial nucleoid				4	HADHB, ATP5B, ACADVL, VDAC2	0.22153
GO:0005902~microvillus				4	ATP6V1A, CLIC4, DCXR, ATP6V1B2	0.229371
GO:0009986~cell surface				11	PDIA3, ATP5B, CLIC4, DEFB119, ANXA2, SERPINF2, ERP29, MIF, GUSB, LTF, HSPD1	0.35641
GO:0005788~endoplasmic reticulum lumen				6	PDIA3, HSPA5, ERP29, CALR, PPIB, HSP90B1	0.0199133
GO:0042383~sarcolemma				4	KRT19, ANXA1, ANXA2, ACTN1	0.356601
GO:1990357~terminal web				2	KRT19, ACTN1	0.293764
GO:0045261~proton-transporting ATP synthase complex, catalytic core F(1)				2	ATP5B, ATP5A1	0.293764
GO:0005623~cell				6	HPX, TF, PRDX1, F2, PDIA6, KNG1	0.0541503
GO:0030864~cortical actin cytoskeleton				3	CAP1, EEF1A1, WDR1	0.40528
GO:0065010~extracellular membrane-bounded organelle				2	ANXA2, AHSG	0.33157
GO:0005783~endoplasmic reticulum	10	TPST2, VCP, SERPINA1, CPQ, NPC2, PARK7, PLOD1, HSPA13, CLU, NUCB2	0.307069
GO:0009897~external side of plasma membrane	5	ENPEP, ACE, CD9, B2M, SERPINA5	0.361723	7	FGB, ACE, FGG, ANXA5, CALR, MFGE8, SERPINA5	0.33157
GO:0001669~acrosomal vesicle	3	SPESP1, TCP1, GLIPR1L1	0.37862	5	SPINLW1, TCP1, GLIPR1L1, PRKACA, AKAP3	0.086115
GO:0030139~endocytic vesicle	3	EHD1, DPP4, TF	0.283503
GO:0031091~platelet alpha granule	2	SERPINA5, F5	0.437685	3	FGB, FGG, SERPINA5	0.103378
GO:1990712~HFE-transferrin receptor complex	2	TF, B2M	0.361723
GO:0005929~cilium				5	ODF2, TEKT5, CCT8, TUBB4A, CCT4	0.33157
GO:0005884~actin filament				4	ACTA1, ACTN1, PLS3, EZR	0.293764
GO:0031514~motile cilium				4	LDHC, ANXA1, SORD, SLC25A31	0.212921
GO:0032587~ruffle membrane				4	EEF1A1, HSP90AA1, CFL1, EZR	0.293764
GO:0045177~apical part of cell				4	CDC42, CLIC4, CA2, EZR	0.33157
GO:0000502~proteasome complex				3	VCP, PSMD7, PSME2	0.342641
GO:0001772~immunological synapse				3	PRKAR1A, ARHGDIA, EZR	0.40528
GO:0001520~outer dense fiber				2	ODF1, AK1	0.381956
GO:0031232~extrinsic component of external side of plasma membrane				2	TF, ANXA1	0.293764
GO:0031461~cullin-RING ubiquitin ligase complex				2	DDB1, CAND1	0.33157
GO:0042643~actomyosin, actin portion				2	ACTC1, WDR1	0.229371
