# Supplementary material for: Proteomics dataset of epididymal fluid, seminal plasma, and proteins loosely attached to epididymal and ejaculated sperm from Angus bulls
Source: Data Brief. 2022 Apr 15;42:108150. doi: 10.1016/j.dib.2022.108150 (PMC9058950; doi:10.1016/j.dib.2022.108150)
Supplement: Supplementary file 4 [file mmc4.xlsx]

## Sheet: edit2
Term	Ejaculated Sperm			Epididymal Sperm
	Count	Gene Symbol	FDR	Count	Gene Symbol	FDR
GO:0070062~extracellular exosome	145	APP, PEBP1, PARK7, PLOD1, APEH, ACTB, LGALS3, LGALS1, NAGLU, CDH1, PPP2R1A, PEBP4, DAG1, PTGDS, PRKACA, GLUL, B2M, SERPINF1, RNASE4, MIF, SND1, SYPL1, CDC37, SMS, TAGLN2, PPIB, RHCG, EZR, DSC2, PLBD2, S100A8, CUTA, ENPEP, VCP, PSMD14, AK1, HTRA1, TXN, GNS, C2, C3, LDHC, ATP5B, LDHA, C6, SCIN, PRKAR2A, ESD, PGK1, ATP6V1H, ACE, FUCA1, MSN, CCT6A, QDPR, EFNA1, TF, HNRNPK, BPIFB1, TCN2, OGN, PPT1, TP…	8.46442e-56	187	MTCH2, MPI, PEBP1, PARK7, APEH, ACTB, CNDP2, LGALS3, LGALS1, PPP2R1A, PEBP4, CFL1, ENPP3, PTGDS, PRKACA, GLUL, B2M, PLS1, PDIA3, G6PD, SERPINF1, SERPINF2, TALDO1, RNASE4, MIF, PGD, PDIA6, TUBA4A, SND1, EEF1A1, CDC37, SMS, VDAC2, TAGLN2, LAP3, PPIB, EZR, PPIA, PLBD2, CUTA, ATP6V1A, VCP, PSMD14, AK1, A1BG, TXN, GNS, HSP90B1, C3, LDHC, PRDX2, LDHB, HPX, ATP5B, LDHA, C6, SCIN, PRDX4, PRKAR2A, PRDX1, …	2.31992e-85
GO:0005615~extracellular space	58	APP, ACHE, GPI, ORM1, SERPINA1, CPQ, CLU, CTSS, SERPINA5, LGALS3, LGALS1, C1QTNF5, ENPP2, DAG1, TIMP2, PTGDS, CTSD, B2M, CTSB, SERPINB1, SERPINA3-1, SERPINF1, GPX5, MIF, SERPINB6, F5, DDB1, VGF, SPACA3, MFGE8, EZR, ALDOA, SMPDL3A, S100A8, LTF, GBA, PLA2G7, LYZL4, HSPD1, CST3, C3, TTR, PSAP, SPP1, CCL2, GC, ACE, LUM, SOD1, COL1A1, TF, BPIFB1, LRG1, GLB1, OGN, PPT1, NUCB1, CD9	4.96539e-16	62	ACHE, GPI, ORM1, SERPINA1, CPQ, HSPB1, CLU, CTSS, LGALS3, LGALS1, CFL1, ENPP2, AMH, PTGDS, GUSB, B2M, SERPINB1, SERPINA3-3, TPI1, ANXA1, ANXA2, SERPINA3-1, SERPINF1, MMP2, SERPINF2, GPX5, AKR1A1, MIF, SERPINB6, DDB1, EEF1A1, VGF, SPACA3, MFGE8, EZR, ALDOA, PPIA, SERPINA3-7, LTF, SERPINC1, GSTP1, LYZL4, HSPD1, CST3, C3, TTR, PRDX1, PSAP, CKB, GC, A2M, ACE, MDH1, SERPIND1, LUM, PRDX6, SOD1, COL1A1,…	5.30922e-16
GO:0043209~myelin sheath	23	CCT3, CCT2, GPI, HSP90AA1, VCP, WDR1, MDH2, PGAM1, GDI2, ATP5A1, MSN, MIF, TUBB4B, SDHA, TUBB4A, ACTB, HSPD1, EHD1, ATP5B, CA2, TCP1, EZR, GLUL	9.75665e-14	33	ATP6V1A, GPI, VCP, WDR1, GDI2, ATP5A1, CLTC, ACTB, HSPD1, LDHB, ATP5B, UCHL1, CA2, PRDX1, CKB, GLUL, PDIA3, CCT3, HSPA8, CCT2, HSP90AA1, MDH1, MDH2, PGAM1, MSN, MIF, TUBB4B, TUBB4A, CANX, TCP1, VDAC2, EZR, TKT	6.62084e-24
GO:0005576~extracellular region	38	SPADH1, PIGR, SPADH2, DHRS11, CFH, TXN, ITIH1, IFI30, C2, DPP4, NPPC, DNPEP, C6, SPINLW1, ARSK, SPP1, S100A12, PTGDS, B2M, HSP90AA1, ACE, ANG2, SERPINF1, SPINK6, TFPI2, RNASE4, NGF, RNASE1, SCGB1D, AGT, F5, PPT1, CATHL1, GLIPR1L1, MFGE8, SMPDL3A, CFB	1.09992e-12	33	SPADH1, ITIH4, SPADH2, ITIH2, DHRS11, PLG, TXN, ITIH1, IFI30, DNPEP, C6, SPINLW1, APOH, ENPP3, A2M, AMH, PTGDS, B2M, HSP90AA1, ACE, RNASE10, SERPINF1, FN1, RNASE4, RNASE1, SCGB1D, AGT, QPCT, GLIPR1L1, MFGE8, PPIA, CFB	4.02196e-08
GO:0005764~lysosome	20	CTSA, ARSA, MANBA, ACE, CPQ, FUCA1, PRCP, IFI30, GNS, CTSS, NPC2, GLB1, PSAP, PPT1, TPP1, HPSE, CTSD, PLBD2, LGMN, CTSB	8.2045e-11	16	CTSA, ARSA, MANBA, ACE, CPQ, FUCA1, IFI30, PRDX6, GNS, CTSS, NPC2, GLB1, PSAP, TPP1, GUSB, PLBD2	1.12054e-06
GO:0005832~chaperonin-containing T-complex	7	CCT6A, CCT3, CCT2, TCP1, CCT7, CCT4, CCT6B	6.05143e-08	8	CCT6A, CCT3, CCT2, TCP1, CCT8, CCT7, CCT4, CCT6B	9.07701e-10
GO:0072562~blood microparticle	13	LGALS3BP, HSPA1L, AHSG, MSN, ITIH1, YWHAZ, AGT, ACTB, C3, TF, DNPEP, ACTC1, GC	1.08104e-07	31	LGALS3BP, ITIH4, ITIH2, SERPINC1, A1BG, ITIH1, KNG1, ACTB, C3, HPX, DNPEP, C9, A2M, GC, CLIC1, FGB, HSPA8, HSPA1L, AHSG, FGG, SERPINF2, FN1, MSN, APOA1, F2, YWHAZ, AGT, ACTA1, TF, ACTC1, HRG	1.61075e-30
GO:0002199~zona pellucida receptor complex	6	CCT3, CCT2, HSPA1L, TCP1, CCT7, CCT4	1.88002e-06	6	CCT3, CCT2, HSPA1L, TCP1, CCT7, CCT4	1.90384e-06
GO:0044297~cell body	9	CCT3, CCT2, ACTC1, HSPA1L, TCP1, PARK7, CCT7, GLUL, CCT4	4.09795e-06	10	CCT3, CCT2, ACTA1, ACTC1, HSPA1L, TCP1, PARK7, CCT7, GLUL, CCT4	4.76317e-07
GO:0042470~melanosome	11	HSP90AA1, HSPA5, SERPINF1, TPP1, P4HB, PPIB, CTSD, YWHAZ, SND1, CCT4, CTSB	5.58485e-06	17	YWHAE, PDIA3, HSPA8, HSP90AA1, ANXA2, HSPA5, SERPINF1, CLTC, YWHAZ, SND1, HSP90B1, FASN, PRDX1, TPP1, P4HB, PPIB, CCT4	9.71736e-12
GO:0005913~cell-cell adherens junction	12	PSMB6, LDHA, ATIC, HNRNPK, CDH1, OLA1, TAGLN2, PARK7, EZR, YWHAZ, SND1, DSC2	6.95802e-06	17	YWHAE, HSPA8, ANXA2, OLA1, PARK7, EEF2, PRDX6, YWHAZ, SND1, PSMB6, LDHA, ATIC, HNRNPK, PRDX1, TAGLN2, EZR, CLIC1	5.59123e-10
GO:0005839~proteasome core complex	7	PSMB6, PSMA5, PSMA4, PSMB2, PSMB3, PSMA2, PSMB1	8.44976e-06	7	PSMB6, PSMA5, PSMA6, PSMA4, PSMB2, PSMB3, PSMA2	1.36334e-05
GO:0031012~extracellular matrix	13	CCT2, AHSG, SERPINF1, TFPI2, HTRA1, TUBB4B, CLU, SOD1, LGALS3, ATP5B, HNRNPK, OGN, MFGE8	8.44976e-06	17	HSPA8, CCT2, AHSG, SERPINF1, MMP2, TUBB4B, EEF2, CLU, HSP90B1, SOD1, LGALS3, ATP5B, HNRNPK, PRDX1, OGN, CFL1, MFGE8	1.23259e-08
GO:0044853~plasma membrane raft	5	PRKAR1A, PRKAR2A, EZR, PRKACA	8.20759e-05	5	PRKAR1A, PRKAR2A, EZR, PRKACA	9.98584e-05
GO:0005737~cytoplasm	80	APP, GPI, WDR1, CPQ, OLA1, PEBP1, AKR1B1, PARK7, ENO1, APEH, CCT6B, ACTR1B, PPP2R1A, CA2, DAG1, AOX1, PGLS, PRKACA, CCT3, SERPINB1, HSP90AA1, SERPINA3-1, NME2, ABHD14B, RPSA, MIF, DYNLL1, SND1, SERPINB6, APRT, DDB1, PSMA5, PRKAR1A, CDC37, GAPDHS, ACTRT2, FBP1, ROPN1, S100A8, CSTB, ENPEP, TAGLN, ISYNA1, OAT, AK1, PBXIP1, TXN, AKAP3, HSPD1, LDHC, SULT1A1, LDHA, SCIN, DNPEP, CAND1, PSMB2, PRKAR2A, P…	0.000314099	106	MPI, PEBP1, PARK7, ENO1, APEH, CNDP2, CCT6B, PNP, PPP2R1A, ARHGDIA, CFL1, PLS3, PRKACA, PLS1, TKTL1, KRT8, TALDO1, RPSA, MIF, TUBA4A, SND1, EEF1A1, PRKAR1A, CDC37, GAPDHS, LAP3, HPRT1, ROPN1, ISYNA1, AK1, TXN, SULT1A1, LDHC, PRDX2, LDHB, LDHA, SCIN, PRKAR2A, C9, PSAP, UBC, PGK1, GSTM1, IDH1, HSPA2, EEF2, PRDX6, COL1A1, HNRNPK, FASN, ACO1, UBA1, TUBA8, GALK1, GPI, WDR1, CPQ, OLA1, HSPB1, AKR1B1, P…	3.28969e-09
GO:0005925~focal adhesion	18	GSN, GDI2, NME2, MSN, YWHAZ, ACTB, PPP1CC, ACTC1, HNRNPK, CDH1, PRKAR2A, DAG1, CD9, P4HB, EZR, PPIB, B2M	0.000318791	28	YWHAE, GDI2, HSPB1, ACTB, HSP90B1, PPP1CC, CSRP1, YWHAQ, PRKAR2A, CFL1, B2M, CAP1, PDIA3, HSPA8, ANXA1, GSN, ANXA5, NME2, MSN, YWHAZ, HNRNPK, ACTC1, P4HB, LAP3, PPIB, EZR, PPIA	1.87435e-09
GO:0005874~microtubule	12	CCT6A, CCT3, CCT2, ODF2, TCP1, PBXIP1, DYNLL1, CCT7, TUBB4B, TUBB4A, CCT4, TUBA8	0.000647689	12	CCT6A, CCT3, CCT2, ODF2, TCP1, DYNLL1, CCT7, TUBB4B, TUBB4A, TUBA4A, CCT4, TUBA8	0.00169665
GO:0016020~membrane	32	LGALS3BP, CUTA, GDI2, OLA1, LDHA, ACTR1B, ATIC, CAND1, PSMB2, GNA11, DAG1, SDF4, HNRNPA1, ACE, DCXR, ANXA4, PGAM1, IRGC, RPSA, SDHA, DYNLL1, SND1, F5, HNRNPK, ACTC1, NUCB1, CD9, PPIB, ALDOA, MFGE8, AARS, GALK1	0.00107137	35	YWHAE, LGALS3BP, CUTA, MTCH2, GDI2, OLA1, LDHA, ATIC, CAND1, PSMB2, YWHAQ, GNA11, CFL1, HNRNPA1, ANXA1, ACE, ANXA2, DCXR, PGAM1, MMP2, IRGC, ANXA5, RPSA, DYNLL1, PRDX6, SND1, HNRNPK, ACTC1, CAPZA3, PPIB, ALDOA, MFGE8, PPIA, AARS, GALK1	0.00102939
GO:0001669~acrosomal vesicle	7	SPESP1, SPINLW1, TCP1, GLIPR1L1, PRKACA, ATP6V1E2, AKAP3	0.00144721	7	CAPZA3, SPINLW1, TCP1, GLIPR1L1, PRKACA, ATP6V1E2, AKAP3	0.00252059
GO:0002080~acrosomal membrane	4	TEX101, SPACA1, SLC2A3, SERPINA5	0.0134785	3	TEX101, SPACA1, SLC2A3	0.175613
GO:0005952~cAMP-dependent protein kinase complex	3	PRKAR1A, PRKAR2A	0.0301076	3	PRKAR1A, PRKAR2A	0.0306035
GO:0031594~neuromuscular junction	5	APP, ACHE, PRKAR1A, PRKACA, SYNGR4	0.0374024
GO:0031410~cytoplasmic vesicle	8	ENPEP, SERPINA3-1, VGF, ANG2, ESD, RHCG, DSC2, SOD1	0.0424396	7	SERPINA3-3, SERPINA3-1, VGF, ESD, PRDX6, SERPINA3-7, SOD1	0.197477
GO:0019773~proteasome core complex, alpha-subunit complex	3	PSMA5, PSMA4, PSMA2	0.0713974	4	PSMA5, PSMA6, PSMA4, PSMA2	0.00350538
GO:0048471~perinuclear region of cytoplasm	14	APP, ACHE, VCP, ANXA4, MSN, PARK7, CLU, EHD1, TF, CDH1, EZR, PTGDS, PPIB, CTSB	0.0789417	13	ACHE, CLIC4, VCP, MSN, PARK7, CLU, HSP90B1, TF, ENPP3, EZR, PTGDS, PPIB, CLIC1	0.281636
GO:0031588~nucleotide-activated protein kinase complex	3	PRKAR1A, PRKAR2A	0.0838219	3	PRKAR1A, PRKAR2A	0.0939755
GO:0045121~membrane raft	7	DPP4, APP, PGK1, PPT1, DAG1, PARK7, HPSE	0.0863425
GO:0031225~anchored component of membrane	4	ACHE, NT5E, VNN1, LYPD4	0.132757
GO:0016324~apical plasma membrane	8	DPP4, TF, ENPEP, ANXA4, C1QTNF5, MSN, EZR, RHCG	0.152689	7	ATP6V1A, TF, ANXA1, AKR1A1, FN1, MSN, EZR	0.385643
GO:0042995~cell projection	4	SCIN, HNRNPK, WDR1, C1QTNF5	0.157742
GO:0005739~mitochondrion	24	FH, SLC16A1, OAT, DCXR, PARK7, TXN, SDHA, DYNLL1, YWHAZ, PTGR2, SND1, SOD1, QDPR, PPP1CC, ATIC, SCCPDH, OXCT1, PSMB3, TPP1, UBA1, CCT7, PRKACA, GLUL, CTSB	0.160688	38	YWHAE, ATP6V1A, MTCH2, FH, CLIC4, GSTP1, CLTC, PARK7, TXN, PPP1CC, LDHB, PRDX4, ATIC, OXCT1, PSMB3, PRDX1, CKB, PRKACA, CCT7, GLUL, CLIC1, MDH1, DCXR, MMP2, DYNLL1, PTGR2, YWHAZ, SND1, SOD1, QDPR, SCCPDH, FASN, OGDH, VDAC2, ACO1, TPP1, UBA1, LAP3	5.88244e-05
GO:0005794~Golgi apparatus	16	APP, ACHE, SERPINA1, CPQ, GDI2, DBI, PSMB6, CAND1, CDH1, GLB1, PSMB3, TCP1, PPT1, NUCB1, PTGDS, B2M	0.213922
GO:0005829~cytosol	26	FH, VCP, HTRA1, PARK7, TXN, CLU, ACTB, HSPD1, PPP2R1A, CA2, AOX1, PGM2, HSP90AA1, HSPA1L, IDH1, ANXA4, PGAM1, PGAM2, ABHD14B, SOD1, CDC37, PPT1, UBA1, EZR, FBP1, AARS	0.215811	48	ATP6V1A, FH, VCP, CLIC4, PARK7, TXN, CLU, ACTB, CRYZ, HSP90B1, HSPD1, UCHL1, PRDX4, PPP2R1A, CA2, AOX1, PGM2, NANS, PGM1, HSPA8, G6PD, HSP90AA1, TPI1, ANXA1, ANXA2, MDH1, HSPA1L, IDH1, PGAM1, ANXA5, PGAM2, AKR1A1, ABHD14B, PRDX6, SOD1, EEF1A1, CDC37, ALDH1A1, OGDH, PGP, ACO1, UBA1, HPRT1, EZR, FBP1, PPIA, GAPDH, AARS	2.13399e-07
GO:0030175~filopodium	4	ACTC1, DAG1, MSN, EZR	0.215811	4	ACTA1, ACTC1, MSN, EZR	0.263106
GO:0097228~sperm principal piece	3	PGAM1, AKAP3, ROPN1	0.215811	3	PGAM1, AKAP3, ROPN1	0.259112
GO:0005903~brush border	4	ENPEP, SCIN, DCXR, EZR	0.219267	4	SCIN, DCXR, EZR, PLS1	0.281636
GO:0042643~actomyosin, actin portion	2	ACTC1, WDR1	0.219267	2	ACTC1, WDR1	0.249311
GO:0002102~podosome	3	SCIN, HNRNPK, WDR1	0.238365	3	SCIN, HNRNPK, WDR1	0.286127
GO:0030027~lamellipodium	6	DPP4, ACTC1, GSN, CDH1, DAG1, NME2	0.238365
GO:0009897~external side of plasma membrane	7	ENPEP, ACE, CD9, P4HB, MFGE8, B2M, SERPINA5	0.274614	7	FGB, ACE, FGG, ANXA5, P4HB, MFGE8, B2M	0.344364
GO:0005856~cytoskeleton	7	GSN, DAG1, MSN, S100A12, ACTRT2, ACTB, S100A8	0.27557
GO:0030867~rough endoplasmic reticulum membrane	2	UBA1, PLOD1	0.27557
GO:0045261~proton-transporting ATP synthase complex, catalytic core F(1)	2	ATP5B, ATP5A1	0.27557	2	ATP5B, ATP5A1	0.294692
GO:0031461~cullin-RING ubiquitin ligase complex	2	DDB1, CAND1	0.354107	2	DDB1, CAND1	0.342549
GO:0005765~lysosomal membrane	7	ENPEP, GNA11, GAA, GBA, ATP6V1H, UBA1, HPSE	0.414805
GO:0001520~outer dense fiber	2	ODF1, AK1	0.419952	2	ODF1, AK1	0.385643
GO:0001772~immunological synapse	3	LGALS3, PRKAR1A, EZR	0.422354	4	LGALS3, PRKAR1A, ARHGDIA, EZR	0.126802
GO:0008180~COP9 signalosome	3	HSPA1L, ATP5A1, DYNLL1	0.459875
GO:0043202~lysosomal lumen	2	GBA, PLBD2	0.459875
GO:0097433~dense body	2	SND1, ACTB	0.459875
GO:0005577~fibrinogen complex				5	FGB, FGA, FGG, SERPINF2, FN1	5.66432e-05
GO:0005579~membrane attack complex				2	C6, C9	0.385643
GO:0005623~cell				6	HPX, TF, PRDX1, F2, PDIA6, KNG1	0.0588228
GO:0005634~nucleus				78	MTCH2, CLIC4, HSPB1, PEBP1, PARK7, CLU, LGALS3, PPP2R4, CSRP1, ARHGDIA, CCIN, TEKT5, CLIC1, GLUL, PDIA3, TKTL1, HSP90AA1, TPI1, PRM1, ANXA1, WARS, ANXA2, DCXR, MMP2, PGAM2, NME2, TALDO1, RPSA, DYNLL1, PGD, YWHAZ, SND1, FNDC8, DDB1, EEF1A1, PSMA6, PSMA4, PSMA2, GAPDHS, VDAC2, CYLC2, PPIB, ALDOA, PPIA, GAPDH, LTF, OTUB1, LOC788077, VCP, PSMD14, RPN2, GSTP1, TXN, AKAP3, LYZL4, HSP90B1, LDHC, ATP5B, …	0.0051336
GO:0005788~endoplasmic reticulum lumen				5	PDIA3, HSPA5, P4HB, PPIB, HSP90B1	0.112029
GO:0005811~lipid particle				4	VCP, SCCPDH, ANXA2, GAPDH	0.321313
GO:0005884~actin filament				4	ACTA1, PLS3, EZR, PLS1	0.303418
GO:0005929~cilium				5	ODF2, TEKT5, CCT8, TUBB4A, CCT4	0.344364
GO:0016363~nuclear matrix				4	PSMA6, CLIC4, CFL1, KRT8	0.400389
GO:0019897~extrinsic component of plasma membrane				3	ANXA2, PLG, MFGE8	0.294692
GO:0031232~extrinsic component of external side of plasma membrane				2	TF, ANXA1	0.294692
GO:0031514~motile cilium				4	LDHC, ANXA1, SORD, SLC25A31	0.236013
GO:0032587~ruffle membrane				4	EEF1A1, HSP90AA1, CFL1, EZR	0.312374
GO:0033150~cytoskeletal calyx				2	CCIN, CYLC2	0.342549
GO:0034663~endoplasmic reticulum chaperone complex				3	P4HB, PPIB, HSP90B1	0.0588228
GO:0042583~chromaffin granule				4	SERPINA3-3, SERPINA3-1, CLU, SERPINA3-7	0.00671977
GO:0065010~extracellular membrane-bounded organelle				2	ANXA2, AHSG	0.342549
GO:1990357~terminal web				2	KRT19, PLS1	0.294692
