# Supplementary material for: Proteomics dataset of epididymal fluid, seminal plasma, and proteins loosely attached to epididymal and ejaculated sperm from Angus bulls
Source: Data Brief. 2022 Apr 15;42:108150. doi: 10.1016/j.dib.2022.108150 (PMC9058950; doi:10.1016/j.dib.2022.108150)
Supplement: Supplementary file 5 [file mmc5.xlsx]

## Sheet: edit1
KEGG	Epididymal Fluid			Ejaculated Fluid
	Count	Gene Symbol	FDR	Count	Gene Symbol	FDR
bta00010:Glycolysis / Gluconeogenesis	18	GPI, TPI1, PGAM1, PGAM2, AKR1A1, ENO1, LDHB, LDHA, ALDH2, GAPDHS, PGK1, PGM2, GALM, ALDOA, FBP1, GAPDH, PGM1, ALDH9A1	5.08664e-12	7	GPI, LDHA, PGAM1, PGAM2, GAPDHS, ENO1, FBP1	0.00665539
bta00020:Citrate cycle (TCA cycle)	5	FH, MDH1, MDH2, IDH1, ACO2	0.0478832
bta00030:Pentose phosphate pathway	10	PRPS2, TKTL1, GPI, G6PD, PGM2, TALDO1, TKT, ALDOA, FBP1, PGM1	2.34063e-07
bta00040:Pentose and glucuronate interconversions	6	UGP2, DCXR, AKR1A1, SORD, AKR1B1, GUSB	0.00575476
bta00051:Fructose and mannose metabolism	6	TPI1, MPI, SORD, AKR1B1, ALDOA, FBP1	0.0100027
bta00052:Galactose metabolism	7	UGP2, GLB1, AKR1B1, PGM2, GALM, PGM1, GALK1	0.00169044	3	GLB1, GAA, GALK1	0.465539
bta00071:Fatty acid degradation	5	HADHB, ACADVL, ALDH2, ALDH9A1, ACAT1	0.122282
bta00230:Purine metabolism	10	PRPS2, ATIC, PNP, AK1, NME2, PGM2, NUDT2, ENPP3, PGM1, APRT	0.196782
bta00260:Glycine, serine and threonine metabolism	5	SRR, PSAT1, PGAM1, PGAM2, PHGDH	0.122282
bta00270:Cysteine and methionine metabolism	5	LDHB, LDHA, GOT1, MDH1, MDH2	0.101892
bta00280:Valine, leucine and isoleucine degradation	6	HADHB, ALDH2, OXCT1, AOX1, ALDH9A1, ACAT1	0.0575532
bta00330:Arginine and proline metabolism	7	OAT, GOT1, ALDH2, CKB, LAP3, CNDP2, ALDH9A1	0.0123775
bta00480:Glutathione metabolism	8	G6PD, GSTM1, IDH1, GSTP1, GPX5, LAP3	0.00553347
bta00500:Starch and sucrose metabolism	6	GPI, UGP2, PGM2, ENPP3, PYGL, PGM1	0.00920819
bta00511:Other glycan degradation	3	MANBA, GLB1, FUCA1	0.409417	3	MANBA, GLB1, GBA	0.258865
bta00520:Amino sugar and nucleotide sugar metabolism	7	GPI, UGP2, MPI, PGM2, NANS, PGM1, GALK1	0.0104793
bta00531:Glycosaminoglycan degradation				4	NAGLU, GLB1, HPSE, GNS	0.0412543
bta00620:Pyruvate metabolism	8	LDHB, FH, LDHA, ALDH2, MDH1, MDH2, ALDH9A1, ACAT1	0.000672043	3	FH, LDHA, MDH2	0.555899
bta00630:Glyoxylate and dicarboxylate metabolism	5	MDH1, MDH2, PGP, ACO2, ACAT1	0.0294808
bta00980:Metabolism of xenobiotics by cytochrome P450	5	GSTM1, GSTP1, DCXR	0.326076
bta00982:Drug metabolism - cytochrome P450	5	GSTM1, GSTP1, AOX1	0.32427
bta01100:Metabolic pathways	71	GPI, ACADVL, MPI, AKR1B1, PYGL, ENO1, CNDP2, PNP, ATIC, ALDH2, AOX1, PGM2, PHGDH, ENPP3, PTGDS, NANS, GUSB, PGM1, TKTL1, G6PD, TPI1, PGAM1, DCXR, PGAM2, SORD, NME2, AKR1A1, TALDO1, APRT, HADHB, ALDH1A1, GAPDHS, ATP6V1B2, PGP, LAP3, TKT, ALDOA, PAFAH1B3, FBP1, GAPDH, ALDH9A1, ATP6V1A, PRPS2, FH, ISYNA1, OAT, AK1, ATP5A1, GNS, ACAT1, LDHB, ATP5B, NFS1, LDHA, UGP2, PGK1, ATP6V1H, CKB, MDH1, GOT1, MD…	5.40815e-11	24	GPI, FH, ATP6AP1, MDH2, PGAM1, GAA, AK1, GBA, PGAM2, SORD, ENO1, PLA2G7, GNS, NT5E, LDHA, NAGLU, GLB1, PPT1, GAPDHS, HPSE, PTGDS, FBP1, B4GALT4, GALK1	0.223982
bta01130:Biosynthesis of antibiotics	39	PRPS2, GPI, FH, ISYNA1, OAT, AK1, ENO1, ACAT1, LDHB, LDHA, UGP2, ATIC, ALDH2, PGK1, PGM2, PHGDH, PGM1, TKTL1, G6PD, TPI1, MDH1, GOT1, MDH2, IDH1, PGAM1, PGAM2, NME2, AKR1A1, TALDO1, HADHB, PSAT1, PGP, GALM, ACO2, TKT, ALDOA, FBP1, GAPDH, ALDH9A1	3.83653e-21	10	GPI, FH, LDHA, MDH2, PGAM1, PGAM2, AK1, ENO1, PLA2G7, FBP1	0.0173657
bta01200:Carbon metabolism	25	PRPS2, GPI, FH, ENO1, ACAT1, ESD, PGK1, PHGDH, TKTL1, G6PD, TPI1, MDH1, GOT1, MDH2, IDH1, PGAM1, PGAM2, TALDO1, PSAT1, PGP, ACO2, TKT, ALDOA, FBP1, GAPDH	6.57188e-15	7	GPI, FH, MDH2, PGAM1, PGAM2, ENO1, FBP1	0.0364053
bta01210:2-Oxocarboxylic acid metabolism	3	GOT1, IDH1, ACO2	0.368653
bta01230:Biosynthesis of amino acids	16	PRPS2, TKTL1, TPI1, GOT1, PGAM1, IDH1, PGAM2, TALDO1, ENO1, PSAT1, PGK1, PHGDH, ACO2, TKT, ALDOA, GAPDH	4.32555e-09
bta03050:Proteasome	10	PSMA5, PSMA4, PSMD7, PSMB2, PSMC4, PSMB3, PSMA2, PSME2, PSMD1, PSMA8	3.21276e-05
bta04114:Oocyte meiosis	7	YWHAE, PPP1CC, YWHAQ, PPP2R1A, PRKACA, YWHAZ, YWHAG	0.335714
bta04141:Protein processing in endoplasmic reticulum	13	PDIA3, HSPA8, HSP90AA1, VCP, HSPA5, HSPA1L, HSPA2, PDIA6, HSP90B1, CANX, ERP29, CALR, CAPN1	0.0100027	6	MBTPS1, VCP, HSP90AA1, HSPA1L, HSPA5, HSPA2	0.465539
bta04142:Lysosome	11	ARSA, MANBA, GLB1, NPC2, CLTC, ATP6V1H, TPP1, CTSF, GUSB, GNS, CTSS	0.0104793	17	CTSA, ARSA, MANBA, ATP6AP1, GAA, GBA, GNS, CTSS, NAGLU, NPC2, GLB1, PSAP, PPT1, TPP1, CTSD, LGMN, CTSB	1.64077e-10
bta04145:Phagosome	12	C3, ATP6V1A, CANX, ATP6V1B2, ATP6V1H, CALR, TUBB4B, TUBB4A, TUBA4A, ACTB, CTSS, TUBA8	0.0154532	7	C3, ATP6AP1, TUBB4B, TUBB4A, ACTB, CTSS, TUBA8	0.154659
bta04610:Complement and coagulation cascades	15	FGB, FGA, SERPINA1, SERPIND1, SERPINC1, FGG, SERPINF2, PLG, F2, KNG1, SERPINA5, C3, C9, A2M, CFB	7.21496e-08	7	C3, SERPINA1, CFH, CFB, C2, SERPINA5, F5	0.00702739
bta04612:Antigen processing and presentation	9	PDIA3, HSPA8, HSP90AA1, HSPA1L, CANX, PSME2, HSPA2, CALR, CTSS	0.00638308	7	HSP90AA1, HSPA1L, HSPA2, B2M, CTSS, CTSB, LGMN	0.00702739
bta04614:Renin-angiotensin system				5	CTSA, ENPEP, ACE, ATP6AP2, PRCP	0.00702739
bta04810:Regulation of actin cytoskeleton	11	CDC42, PPP1CC, GSN, ACTN1, CFL1, FN1, MSN, EZR, F2, ACTB, PFN2	0.233559
bta04915:Estrogen signaling pathway	6	HSPA8, HSP90AA1, HSPA1L, HSPA2, PRKACA, HSP90B1	0.415537
bta04918:Thyroid hormone synthesis	5	HSPA5, GPX5, CANX, PRKACA, HSP90B1	0.415537
bta04922:Glucagon signaling pathway	6	LDHB, LDHA, PGAM1, PGAM2, PYGL, PRKACA	0.409417
bta05012:Parkinson's disease	8	ATP5B, UCHL1, ATP5A1, CYCT, VDAC2, PARK7, SLC25A31, PRKACA	0.40804
bta05020:Prion diseases	4	HSPA5, C9, PRKACA, SOD1	0.26817
bta05134:Legionellosis	8	C3, EEF1A1, HSPA8, VCP, HSPA1L, CYCT, HSPA2, HSPD1	0.00638308	5	C3, VCP, HSPA1L, CYCT, HSPA2	0.0697759
bta05146:Amoebiasis	7	SERPINB1, C9, ACTN1, FN1, HSPB1, PRKACA, SERPINB6	0.326076
bta05150:Staphylococcus aureus infection				4	C3, CFH, CFB, C2	0.341755
bta05152:Tuberculosis				6	C3, ATP6AP1, CATHL1, CYCT, CTSD, CTSS	0.548508
bta05203:Viral carcinogenesis	11	CDC42, C3, DDB1, YWHAE, GSN, HNRNPK, YWHAQ, ACTN1, PRKACA, YWHAZ, YWHAG	0.335714
bta05204:Chemical carcinogenesis	5	SULT1A1, GSTM1, GSTP1	0.415537
bta05410:Hypertrophic cardiomyopathy (HCM)				4	ACE, ACTC1, DAG1, ACTB	0.552806
