# Supplementary material for: Proteomics dataset of epididymal fluid, seminal plasma, and proteins loosely attached to epididymal and ejaculated sperm from Angus bulls
Source: Data Brief. 2022 Apr 15;42:108150. doi: 10.1016/j.dib.2022.108150 (PMC9058950; doi:10.1016/j.dib.2022.108150)
Supplement: Supplementary file 6 [file mmc6.xlsx]

## Sheet: edit1
KEGG	Epididymis Sperm			Ejaculated Sperm
	Count	Gene Symbol	FDR	Count	Gene Symbol	FDR
bta04142:Lysosome	12	CTSA, ARSA, MANBA, GLB1, NPC2, CLTC, PSAP, ATP6V1H, TPP1, GUSB, GNS, CTSS	0.00576938	18	CTSA, ARSA, MANBA, ATP6AP1, GAA, GBA, GNS, CTSS, NAGLU, NPC2, GLB1, PSAP, PPT1, ATP6V1H, TPP1, CTSD, LGMN, CTSB	1.49659e-07
bta01130:Biosynthesis of antibiotics	35	PRPS2, GPI, FH, ISYNA1, AK1, ENO1, LDHB, LDHA, ATIC, ALDH2, PGK1, PGM2, PHGDH, PGLS, PGM1, TKTL1, G6PD, TPI1, MDH1, MDH2, IDH1, PGAM1, PGAM2, NME2, AKR1A1, TALDO1, PGD, PSAT1, OGDH, PGP, ACO1, TKT, ALDOA, FBP1, GAPDH	8.37772e-17	21	GPI, FH, ISYNA1, OAT, MDH2, PGAM1, IDH1, AK1, PGAM2, NME2, ENO1, SDHA, PLA2G7, LDHA, ATIC, ALDH2, PGK1, PGM2, PGLS, ALDOA, FBP1	8.10244e-07
bta00010:Glycolysis / Gluconeogenesis	16	GPI, TPI1, PGAM1, PGAM2, AKR1A1, ENO1, LDHB, LDHA, ALDH2, GAPDHS, PGK1, PGM2, ALDOA, FBP1, GAPDH, PGM1	1.15373e-09	11	GPI, LDHA, ALDH2, PGAM1, PGAM2, PGK1, GAPDHS, PGM2, ENO1, ALDOA, FBP1	3.84064e-05
bta01200:Carbon metabolism	26	PRPS2, GPI, FH, ENO1, ESD, PGK1, PHGDH, PGLS, TKTL1, G6PD, TPI1, MDH1, MDH2, IDH1, PGAM1, PGAM2, TALDO1, PGD, PSAT1, OGDH, PGP, ACO1, TKT, ALDOA, FBP1, GAPDH	8.30057e-16	13	GPI, FH, MDH2, PGAM1, IDH1, PGAM2, ENO1, SDHA, ESD, PGK1, PGLS, ALDOA, FBP1	0.000121821
bta01100:Metabolic pathways	69	GPI, MPI, AKR1B1, PYGL, ENO1, CNDP2, PNP, ATIC, SPR, ALDH2, AOX1, PGM2, PHGDH, PGLS, ENPP3, PTGDS, NANS, GUSB, ATP6V1E2, GLUL, PGM1, TKTL1, G6PD, TPI1, PGAM1, DCXR, PGAM2, SORD, NME2, AKR1A1, TALDO1, PGD, APRT, ALDH1A1, SMS, GAPDHS, PGP, HPRT1, LAP3, TKT, ALDOA, FBP1, GAPDH, ATP6V1A, PRPS2, FH, ISYNA1, RPN2, AK1, ATP5A1, GNS, LDHB, ATP5B, LDHA, PGK1, ATP6V1H, CKB, MDH1, MDH2, IDH1, PRDX6, QDPR, G…	1.31785e-09	48	GPI, FH, ISYNA1, OAT, RPN2, AK1, ATP5A1, GBA, AKR1B1, ENO1, PLA2G7, GNS, ATP5B, NT5E, LDHA, ATIC, NAGLU, ALDH2, PGK1, AOX1, PGM2, ATP6V1H, PGLS, PTGDS, ATP6V1E2, GLUL, ATP6AP1, MDH2, DCXR, IDH1, GAA, PGAM1, PGAM2, SORD, NME2, SDHA, APRT, QDPR, GLB1, SMS, PPT1, GAPDHS, HPSE, ALDOA, FBP1, B4GALT4, GALK1	0.000612999
bta03050:Proteasome	8	PSMB6, PSMA5, PSMA6, PSMA4, PSMB2, PSMD14, PSMB3, PSMA2	0.00272719	8	PSMB6, PSMA5, PSMA4, PSMB2, PSMD14, PSMB3, PSMA2, PSMB1	0.00133451
bta04610:Complement and coagulation cascades	15	FGB, FGA, SERPINA1, SERPIND1, SERPINC1, FGG, SERPINF2, PLG, F2, KNG1, C3, C6, C9, A2M, CFB	8.08171e-08	8	C3, C6, SERPINA1, CFH, CFB, SERPINA5, C2, F5	0.0198678
bta04612:Antigen processing and presentation	9	PDIA3, HSPA8, HSP90AA1, HSPA1L, CANX, HSPA2, IFI30, B2M, CTSS	0.00783572	8	HSP90AA1, HSPA1L, HSPA2, IFI30, B2M, CTSS, CTSB, LGMN	0.0198678
bta00030:Pentose phosphate pathway	12	PRPS2, TKTL1, GPI, G6PD, PGM2, TALDO1, PGLS, TKT, ALDOA, PGD, FBP1, PGM1	1.08138e-09	5	GPI, PGM2, PGLS, ALDOA, FBP1	0.0429609
bta01230:Biosynthesis of amino acids	16	PRPS2, TKTL1, TPI1, PGAM1, IDH1, PGAM2, TALDO1, ENO1, PSAT1, PGK1, ACO1, PHGDH, TKT, ALDOA, GLUL, GAPDH	4.82914e-09	7	PGAM1, IDH1, PGAM2, PGK1, ENO1, ALDOA, GLUL	0.0601564
bta00480:Glutathione metabolism	10	G6PD, GSTM1, IDH1, GSTP1, GPX5, SMS, LAP3, PGD	0.000154013	6	GSTM1, GPX6, IDH1, GPX5, SMS	0.0774343
bta05134:Legionellosis	8	C3, EEF1A1, HSPA8, VCP, HSPA1L, CYCT, HSPA2, HSPD1	0.00783572	6	C3, VCP, HSPA1L, CYCT, HSPA2, HSPD1	0.0905535
bta00040:Pentose and glucuronate interconversions	6	DCXR, DHDH, AKR1A1, SORD, AKR1B1, GUSB	0.00685106	4	DCXR, DHDH, SORD, AKR1B1	0.186508
bta00020:Citrate cycle (TCA cycle)	6	FH, MDH1, MDH2, IDH1, OGDH, ACO1	0.0107477	4	FH, MDH2, IDH1, SDHA	0.245265
bta00051:Fructose and mannose metabolism	6	TPI1, MPI, SORD, AKR1B1, ALDOA, FBP1	0.0117191	4	SORD, AKR1B1, ALDOA, FBP1	0.254099
bta00620:Pyruvate metabolism	6	LDHB, FH, LDHA, ALDH2, MDH1, MDH2	0.0281513	4	FH, LDHA, ALDH2, MDH2	0.373245
bta04141:Protein processing in endoplasmic reticulum	12	PDIA3, HSPA8, VCP, HSP90AA1, HSPA1L, RPN2, HSPA5, CANX, HSPA2, P4HB, PDIA6, HSP90B1	0.0380196	8	MBTPS1, VCP, HSP90AA1, HSPA1L, RPN2, HSPA5, HSPA2, P4HB	0.513897
bta00630:Glyoxylate and dicarboxylate metabolism	5	MDH1, MDH2, PGP, ACO1, GLUL	0.0384765
bta04614:Renin-angiotensin system				6	CTSA, ENPEP, ACE, ATP6AP2, PRCP, AGT	0.00478745
bta00052:Galactose metabolism	5	GLB1, AKR1B1, PGM2, PGM1, GALK1	0.0600894	5	GLB1, GAA, AKR1B1, PGM2, GALK1	0.0601564
bta00511:Other glycan degradation	3	MANBA, GLB1, FUCA1	0.477667	4	MANBA, GLB1, FUCA1, GBA	0.101545
bta00531:Glycosaminoglycan degradation				4	NAGLU, GLB1, HPSE, GNS	0.141279
bta04145:Phagosome	11	C3, ATP6V1A, CANX, ATP6V1H, TUBB4B, TUBB4A, ATP6V1E2, TUBA4A, ACTB, CTSS, TUBA8	0.0589831	9	C3, ATP6AP1, ATP6V1H, TUBB4B, TUBB4A, ATP6V1E2, ACTB, CTSS, TUBA8	0.188668
bta05020:Prion diseases	5	C6, HSPA5, C9, PRKACA, SOD1	0.0644199	4	C6, HSPA5, PRKACA, SOD1	0.263034
bta05012:Parkinson's disease	9	ATP5B, UCHL1, ATP5A1, CYCT, VDAC2, UBA1, PARK7, SLC25A31, PRKACA	0.231162	8	ATP5B, ATP5A1, CYCT, UBA1, PARK7, SLC25A31, PRKACA, SDHA	0.351087
bta05152:Tuberculosis				8	C3, ATP6AP1, CATHL1, CYCT, ATP6V1H, CTSD, CTSS, HSPD1	0.656835
bta00500:Starch and sucrose metabolism	5	GPI, PGM2, ENPP3, PYGL, PGM1	0.0589831
bta00520:Amino sugar and nucleotide sugar metabolism	6	GPI, MPI, PGM2, NANS, PGM1, GALK1	0.0597712
bta00270:Cysteine and methionine metabolism	5	LDHB, LDHA, MDH1, MDH2, SMS	0.112779
bta00980:Metabolism of xenobiotics by cytochrome P450	6	GSTM1, GSTP1, DCXR, DHDH	0.117689
bta05146:Amoebiasis	8	COL1A1, SERPINB1, C9, GNA11, FN1, HSPB1, PRKACA, SERPINB6	0.159698
bta00230:Purine metabolism	10	PRPS2, ATIC, PNP, AK1, NME2, PGM2, ENPP3, HPRT1, PGM1, APRT	0.228657
bta00330:Arginine and proline metabolism	5	ALDH2, SMS, CKB, LAP3, CNDP2	0.231162
bta04915:Estrogen signaling pathway	7	HSPA8, HSP90AA1, HSPA1L, MMP2, HSPA2, PRKACA, HSP90B1	0.231162
bta00982:Drug metabolism - cytochrome P450	5	GSTM1, GSTP1, AOX1	0.34183
bta04540:Gap junction	6	GNA11, TUBB4B, PRKACA, TUBB4A, TUBA4A, TUBA8	0.420814
bta00260:Glycine, serine and threonine metabolism	4	PSAT1, PGAM1, PGAM2, PHGDH	0.464827
bta04922:Glucagon signaling pathway	6	LDHB, LDHA, PGAM1, PGAM2, PYGL, PRKACA	0.477667
bta04918:Thyroid hormone synthesis	5	HSPA5, GPX5, CANX, PRKACA, HSP90B1	0.486988
bta05204:Chemical carcinogenesis	5	SULT1A1, GSTM1, GSTP1	0.486988
